# Supplementary material for: RNA helicase DDX3X modulates herpes simplex virus 1 nuclear egress
Source: Commun Biol. 2023 Feb 1;6:134. doi: 10.1038/s42003-023-04522-w (PMC9892522; doi:10.1038/s42003-023-04522-w)
Supplement: Supplementary file 4 — Supplementary Data 1 [file 42003_2023_4522_MOESM4_ESM.xlsx]

## Sheet: Fig 1B
	MOCK (% DDX3X signal on masked LBR signal)					HSV-1 (% DDX3X signal on masked LBR signal)
	Cell	N1	N2	N3		Cell	N1	N2	N3
	1	7.73	12.38	24.79		1	44.38	27.58	60.03
	2	1.09	10.69	26.08		2	45.44	40.99	60.8
	3	1.35	14	25.63		3	24.4	29.47	35.72
	4	20.5	15.09	21.22		4	48.68	24.81	46.87
	5	15.18	13.63	22.17		5	43.65	22.71	35.19
	6	15.11	13.31	25.64		6	23.41	35.66	31.31
	7	10.1	17.08	26.89		7	34.55	33.44	30.31
	8	0.27	5.22	27.62		8	23.15	38.03	39.81
	9	1.56	16.03	29.29		9	21.29	50.08	24.63
	10	1.79	21.81	21.81		10	26.35	27.41	47.45
	11	10.81	13.54	21.64		11	33	27.72	42.57
	12	12.67	11.21	29.45		12	34.84	58.88	37.08
	Average	8.18	13.6658	25.1858		Average	33.595	34.7317	40.9808
			Summary
			MOCK	HSV-1
		Average	15.6772	36.4358
		STDVA	8.67951	3.9769
		SEM	5.01112	2.29607
		T.TEST		0.0367725

## Sheet: Fig 2
	NC1 (n1)							NC1 (n2)
cell 1	A	B	C	PNS	CYTO	EX		A	B	C	PNS	CYTO	EX
cell 2	5	28	18	6	59	34		2	10	0	6	4	40
cell 3	7	39	28	14	110	80		4	20	2	9	19	57
cell 4	3	14	15	5	57	103		6	16	5	6	193	63
cell 5	5	29	6	2	33	77		30	115	8	56	31	42
cell 6	5	15	9	2	75	28		6	28	10	10	64	51
cell 7	3	26	5	0	35	45		19	122	12	8	46	15
cell 8	4	15	11	6	30	61		7	40	4	1	35	42
cell 9	3	20	12	3	12	82		15	80	9	4	12	16
cell 10	5	7	23	6	88	50		21	112	5	1	16	29
cell 11	6	33	18	3	207	62		19	32	14	3	4	27
cell 12	5	90	6	22	70	23		15	157	9	23	15	52
cell 13	12	34	10	5	31	65		8	38	5	1	8	39
cell 14	6	16	18	4	89	64		18	68	6	2	9	21
cell 15	4	15	16	5	65	66		19	170	10	5	11	31
total	73	381	195	83	961	840		189	1008	99	135	467	525
	Total particles	2533						Total particles	2423
	TOTAL-MATURE	2079		AVG	STDVA	SEM			TOTAL-MATURE		1226
	PNS%	3.9923		7.50186	4.96326	3.50956			PNS%		11.0114
	C%	9.37951		8.72728	0.922399	0.652234			C%		8.07504
	CYTO%	46.2241		42.1578	5.75075	4.0664			CYTO%		38.0914
	EXTRAC%	40.404		41.6131	1.70989	1.20907			EXTRAC%		42.8222
	Total nuclear Capsids	649							Total nuclear Capsids		1296
	A%	11.2481		12.9157	2.35838	1.66763			A%		14.5833
	B%	58.7057		68.2417	13.486	9.53604			B%		77.7778
	C%	30.0462		18.8426	15.8444	11.2037			C%		7.63889
	siDDX3X (n1)							siDDX3X (n2)
	A-capsids	B-capsids	C-capsids	PNS	Cytoplasmic	Extracellular		A-capsids	B-capsids	C-capsids	PNS	Cytoplasmic	Extracellular
cell 1	5	17	13	58	26	9		13	76	14	80	15	8
cell 2	6	17	17	47	30	6		9	141	3	10	3	0
cell 3	6	50	18	34	19	4		10	104	3	21	5	0
cell 4	4	48	11	12	8	10		8	57	1	1	2	7
cell 5	19	100	31	40	22	2		10	28	10	31	14	3
cell 6	4	45	9	40	27	12		8	129	8	24	10	2
cell 7	5	70	19	36	14	9		0	0	11	0	4	2
cell 8	3	5	4	64	28	12		4	25	5	20	15	0
cell 9	5	40	18	15	40	18		14	183	8	9	3	4
cell 10	3	17	14	9	43	15		11	59	4	14	31	10
cell 11	5	36	12	14	4	12		14	120	2	16	10	7
cell 12	0	11	3	1	1	4		2	14	4	0	6	0
cell 13	3	20	14	2	2	15		13	34	7	9	1	0
cell 14	7	98	5	12	16	10		14	142	16	15	13	8
total	75	574	188	384	280	138		130	1112	96	250	132	51
	Total particles	1639						Total particles	1771
	TOTAL-MATURE	990		AVG	STDVA	SEM			TOTAL-MATURE	529
	PNS%	38.7879		43.0234	5.98997	4.23555			PNS%	47.259
	C%	18.9899		18.5687	0.595703	0.421225			C%	18.1474
	CYTO%	28.2828		26.6178	2.35473	1.66504			CYTO%	24.9527
	EXTRAC%	13.9394		11.7901	3.03954	2.14928			EXTRAC%	9.64083
	Total nuclear Capsids	837							Total nuclear Capsids	1338
	A%	8.96057		9.33828	0.534163	0.37771			A%	9.71599
	B%	68.5783		75.8437	10.2749	7.26543			B%	83.1091
	C%	22.4612		14.818	10.809	7.64314			C%	7.17489
	SUMMARY
		% nuclear Capsids				% mature (DNA-filled)
		A	B	C		C	PNS	CYTO	EX
	siDDX3X (n1)	8.96057	68.5783	22.4612		18.9899	38.7879	28.2828	13.9394
	siDDX3X (n2)	9.71599	83.1091	7.17489		18.1474	47.259	24.9527	9.64083
	NC1 (n1)	11.2481	58.7057	30.0462		9.37951	3.9923	46.2241	40.404
	NC1 (n2)	14.5833	77.7778	7.63889		8.07504	11.0114	38.0914	42.8222
	T.test	0.26521	0.594818	0.797882		0.0108273	0.0251814	0.125156	0.0153189
siDDX3X	AVG	9.33828	75.8437	14.818		18.5687	43.0234	26.6178	11.7901
	STDVA	0.37771	7.26543	7.64314		0.421225	4.23555	1.66504	2.14928
NC1	AVG	12.9157	68.2417	18.8426		8.72728	7.50186	42.1578	41.6131
	STDVA	1.66763	9.53604	11.2037		0.652234	3.50956	4.0664	1.20907

## Sheet: Fig 3E
			N1
			GST-DDX3X (TCA WB Signal)	31-HA (WB Signal)	31-HA/GST-DDX3X	Relative Binding
		No DDX3X	344658330
		aa1-141	389278134
		aa1-208	528416576
		aa1-282	46273360
		aa1-472	27640368
		aa472-662	40847424	1494950	0.0365984	7.05211
		aa498-662	10908508	2708194	0.248264	47.8378
		aa623-662	473587302	2457780	0.00518971	1
			N2
			GST-DDX3X (TCA WB Signal)	31-HA (WB Signal)	31-HA/GST-DDX3X	Relative Binding
		No DDX3X	234891132
		aa1-141	83375409
		aa1-208	62084320
		aa1-282	23253440
		aa1-472	13414394
		aa472-662	42981846	3451913	0.080311	7.6877
		aa498-662	5045424	2327292	0.461268	44.1545
		aa623-662	321765183	3361380	0.0104467	1
		Ratios	N1	N2	Averages	STDVA	SEM	T.TEST
		aa472-662	7.05211	7.6877	7.3699	0.449428	0.317793	0.0317345
		aa498-662	47.8378	44.1545	45.9961	2.60453	1.84168	0.0260422
		aa623-662	1	1	1	-		-

## Sheet: Fig 5B
Fig5B
	NC1							siDDX3X
	N1							N1
	Image	Total Cell#	Diffused Nuclear	Nuclear and Cytoplasmic	Small Nuclear Foci	Large Nuclear Foci		Image	Total Cell#	Diffused Nuclear	Nuclear and Cytoplasmic	Small Nuclear Foci	Large Nuclear Foci
	1	25	8	5	6	6		1	26	18	6	2	0
	2	42	22	4	8	8		2	25	18	7	0	0
	3	35	15	3	8	9		3	18	13	3	2	0
	4	30	15	1	6	8		4	17	5	10	2	0
	5	24	9	4	7	4		5	21	9	12	0	0
	6	38	14	1	14	9		6	26	13	11	2	0
	7	40	22	2	7	9		7	19	10	9	0	0
	8	34	18	2	9	5		8	24	16	8	0	0
	Total	268	123	22	65	58		Total	176	102	66	8	0
	% of Total		45.8955	8.20896	24.2537	21.6418		% of Total		57.9545	37.5	4.54545	0
	NC1							siDDX3X
	N2							N2
	Image	Total Cell#	Diffused Nuclear	Nuclear and Cytoplasmic	Small Nuclear Foci	Large Nuclear Foci		Image	Total Cell#	Diffused Nuclear	Nuclear and Cytoplasmic	Small Nuclear Foci	Large Nuclear Foci
	1	28	7	0	14	7		1	19	16	2	1	0
	2	49	25	1	15	8		2	22	9	13	0	0
	3	29	14	2	7	6		3	26	17	7	2	0
	4	37	24	3	5	5		4	20	13	7	0	0
	5	38	20	4	8	6		5	26	24	1	1	0
	6	38	19	3	10	6		6	24	14	8	2	0
	7	29	15	3	7	4		7	25	18	7	0	0
	8	29	13	3	5	8		8	27	11	16	0	0
	Total	277	137	19	71	50		Total	189	122	61	6	0
	% of Total		49.4585	6.85921	25.6318	18.0505		% of Total		64.5503	32.2751	3.1746	0
	NC1							siDDX3X
	N3							N3
	Image	Total Cell#	Diffused Nuclear	Nuclear and Cytoplasmic	Small Nuclear Foci	Large Nuclear Foci		Image	Total Cell#	Diffused Nuclear	Nuclear and Cytoplasmic	Small Nuclear Foci	Large Nuclear Foci
	1	28	13	3	5	7		1	33	23	10	0	0
	2	43	21	3	12	7		2	27	18	9	0	0
	3	29	13	4	8	4		3	26	19	6	1	0
	4	33	19	4	3	7		4	47	30	17	0	0
	5	37	22	4	4	7		5	46	32	13	1	0
	6	21	12	4	2	3		6	38	28	9	1	0
	7	19	8	3	6	2		7	22	13	7	2	0
	8	36	19	5	7	5		8	30	15	14	1	0
	Total	246	127	30	47	42		Total	269	178	85	6	0
	% of Total		51.626	12.1951	19.1057	17.0732		% of Total		66.171	31.5985	2.23048	0
		Summary
		NC1							siDDX3X
			Diffused Nuclear	Nuclear and Cytoplasmic	Small Nuclear Foci	Large Nuclear Foci				Diffused Nuclear	Nuclear and Cytoplasmic	Small Nuclear Foci	Large Nuclear Foci
		N1	45.8955	8.20896	24.2537	21.6418			N1	57.9545	37.5	4.54545	0
		N2	49.4585	6.85921	25.6318	18.0505			N2	64.5503	32.2751	3.1746	0
		N3	51.626	12.1951	19.1057	17.0732			N3	66.171	31.5985	2.23048	0
		Average	48.9933	9.08776	22.9971	18.9218			Average	62.8919	33.7912	3.31685	0
		STDVA	2.89343	2.77439	3.43974	2.40571			STDVA	4.35202	3.22967	1.16402	0
		SEM	1.67052	1.60179	1.98594	1.38894			SEM	2.51264	1.86465	0.672049	0
									T.TEST	0.0138136	0.000616998	0.00556483	0.00534497
								0

## Sheet: Fig 5C
NC1-Diffused Nuclear													siDDX3X-Diffused Nuclear
N1													N1
Cell#	Intensity Sum-VP5	Distance to Nuc (µm)	Distance (Cyto)	Vol. Total (µm^3)	Vol in Nuc (µm^3)	Vol. in Cyto (µm^3)	ID	Intensity in Nuc	Intensity in Cyto	Intensity at the Border			Cell#	Intensity Sum-VP5	Distance to Nuc (µm)	Distance CYTO	Vol. Total (µm^3)	Vol in Nuc (µm^3)	Vol. in Cyto (µm^3)	ID	Intensity in Nuc	Intensity in Cyto	Intensity at the Border
1	6184	-1.51219		0.0412542	0.0412542	0	78	6184	0				1	10019	-1.23853		0.167226	0.167226	0	121	10019	0
1	28168	-1.33895		0.254573	0.254573	0	80	28168	0				1	140817	-1.13401		0.673416	0.673416	0	95	140817	0
1	11475	-1.29729		0.0854719	0.0854719	0	94	11475	0				1	290078	-1.01476		1.98934	1.98934	0	102	290078	0
1	7122	-1.13139		0.0586934	0.0586934	0	95	7122	0				1	23661	-0.875473		0.25433	0.25433	0	84	23661	0
1	72682	-1.1146		0.847718	0.847718	0	47	72682	0				1	89415	-0.826932		0.563838	0.563838	0	108	89415	0
1	33435	-1.07895		0.344978	0.344978	0	72	33435	0				1	417614	-0.798676		2.64451	2.64451	0	96	417614	0
1	12810	-1.04863		0.163661	0.163661	0	96	12810	0				1	107708	-0.79295		0.788134	0.788134	0	90	107708	0
1	82528	-1.02306		0.913402	0.913402	0	97	82528	0				1	336772	-0.767636		2.63606	2.63606	0	120	336772	0
1	8197	-1.01371		0.0629917	0.0629917	0	85	8197	0				1	646184	-0.714955		3.12673	3.12673	0	112	646184	0
1	45406	-1.00433		0.524255	0.524255	0	43	45406	0				1	653899	-0.699386		3.98346	3.98346	0	103	653899	0
1	80478	-0.942992		0.9263	0.9263	0	51	80478	0				1	83422	-0.679295		0.922848	0.922848	0	118	83422	0
1	62831	-0.879734		0.723324	0.723324	0	77	62831	0				1	14573	-0.588489		0.165705	0.165705	0	62	14573	0
1	106188	-0.876653		1.20544	1.20544	0	68	106188	0				1	630931	-0.566991		3.21283	3.21283	0	91	630931	0
1	65150	-0.813974		0.760464	0.760464	0	59	65150	0				1	1572120	-0.554007		7.91235	7.91235	0	104	1572120	0
1	127643	-0.805265		1.46693	1.46693	0	90	127643	0				1	28484	-0.533555		0.400477	0.400477	0	116	28484	0
1	73575	-0.803625		0.862079	0.862079	0	36	73575	0				1	510582	-0.51297		2.69977	2.69977	0	97	510582	0
1	153011	-0.78427		1.77441	1.77441	0	46	153011	0				1	276250	-0.475531		1.70803	1.70803	0	92	276250	0
1	54761	-0.778497		0.640197	0.640197	0	64	54761	0				1	202455	-0.462488		1.45815	1.45815	0	86	202455	0
1	4349	-0.777086		0.0270967	0.0270967	0	79	4349	0				1	747652	-0.426194		6.60834	6.60834	0	117	747652	0
1	16561	-0.756208		0.177884	0.177884	0	69	16561	0				1	421185	-0.421533		2.56757	2.56757	0	81	421185	0
1	103974	-0.752226		1.22567	1.22567	0	50	103974	0				1	309185	-0.407062		2.15064	2.15064	0	119	309185	0
1	63797	-0.746642		0.742167	0.742167	0	93	63797	0				1	1319480	-0.400218		7.23641	7.23641	0	94	1319480	0
1	281159	-0.743526		3.3428	3.3428	0	56	281159	0				1	742234	-0.397665		4.08042	4.08042	0	99	742234	0
1	90889	-0.736444		1.28845	1.28845	0	83	90889	0				1	855696	-0.397634		5.4881	5.4881	0	124	855696	0
1	124009	-0.734218		1.42455	1.42455	0	70	124009	0				1	1305380	-0.384812		7.72293	7.72293	0	105	1305380	0
1	201954	-0.7159		2.55343	2.55343	0	57	201954	0				1	1238880	-0.363691		7.37902	7.37902	0	98	1238880	0
1	8331	-0.699736		0.106472	0.106472	0	54	8331	0				1	571202	-0.339021		3.7819	3.7819	0	82	571202	0
1	147101	-0.697697		1.68278	1.68278	0	110	147101	0				1	1355970	-0.332361		8.43861	8.43861	0	79	1355970	0
1	12137	-0.679895		0.156077	0.156077	0	11	12137	0				1	350468	-0.313786		2.58571	2.58571	0	77	350468	0
1	127868	-0.66418		1.52101	1.52101	0	39	127868	0				1	1109270	-0.308968		6.87233	6.87233	0	122	1109270	0
1	231590	-0.653635		2.67754	2.67754	0	61	231590	0				1	364549	-0.305009		2.17612	2.17612	0	107	364549	0
1	139278	-0.616438		1.58794	1.58794	0	42	139278	0				1	50091	-0.300883		0.595199	0.595199	0	115	50091	0
1	71156	-0.600106		0.869749	0.869749	0	67	71156	0				1	434820	-0.273075		2.79432	2.79432	0	123	434820	0
1	288630	-0.588185		3.40956	3.40956	0	82	288630	0				1	379295	-0.266166		2.27227	2.27227	0	109	379295	0
1	157851	-0.586232		1.88685	1.88685	0	76	157851	0				1	625380	-0.25207		3.74752	3.74752	0	93	625380	0
1	205928	-0.563216		2.71245	2.71245	0	71	205928	0				1	1280300	-0.233619		7.88959	7.88959	0	89	1280300	0
1	183437	-0.531705		2.28717	2.28717	0	23	183437	0				1	720980	-0.213075		4.44762	4.44762	0	88	720980	0
1	170127	-0.504999		2.25156	2.25156	0	92	170127	0				1	524580	-0.200188		4.50044	4.50044	0	83	524580	0
1	84588	-0.483276		1.18788	1.18788	0	109	84588	0				1	1127550	-0.0747712		7.8724	7.8724	0	106	1127550	0
1	57892	-0.480544		0.751416	0.751416	0	19	57892	0				1	131864	0		1.3664	1.3664	0	75	131864	0	131864
1	229635	-0.479276		2.69009	2.69009	0	107	229635	0				1	502555	0		4.71493	4.71493	0	78	502555	0	502555
1	33025	-0.459098		0.406193	0.406193	0	0	33025	0				1	921720	0		6.62957	6.62957	0	110	921720	0	921720
1	145805	-0.455731		1.82185	1.82185	0	41	145805	0				SUM	23425270
1	294964	-0.447636		3.4917	3.4917	0	48	294964	0				2	33284	-1.14372		0.351108	0.351108	0	99	33284	0
1	45561	-0.445224		0.573882	0.573882	0	14	45561	0				2	11365	-0.900903		0.0726775	0.0726775	0	48	11365	0
1	84429	-0.443972		1.03103	1.03103	0	108	84429	0				2	380051	-0.797457		3.02446	3.02446	0	68	380051	0
1	164842	-0.443941		1.95691	1.95691	0	24	164842	0				2	1750640	-0.726815		12.9209	12.9209	0	65	1750640	0
1	88217	-0.418789		1.06581	1.06581	0	91	88217	0				2	58934	-0.725266		0.560418	0.560418	0	50	58934	0
1	85842	-0.417358		1.06379	1.06379	0	20	85842	0				2	592614	-0.644152		4.52166	4.52166	0	71	592614	0
1	259255	-0.403854		3.44683	3.44683	0	10	259255	0				2	319429	-0.603506		1.80032	1.80032	0	73	319429	0
1	128186	-0.385523		1.62025	1.62025	0	33	128186	0				2	388357	-0.596846		2.84817	2.84817	0	83	388357	0
1	180540	-0.382003		2.46953	2.46953	0	34	180540	0				2	181182	-0.572246		1.85291	1.85291	0	41	181182	0
1	66928	-0.381214		0.81204	0.81204	0	25	66928	0				2	166906	-0.563871		1.32779	1.32779	0	98	166906	0
1	14892	-0.381078		0.217722	0.217722	0	37	14892	0				2	499255	-0.561373		2.70944	2.70944	0	69	499255	0
1	395477	-0.366317		4.48718	4.48718	0	88	395477	0				2	326797	-0.546838		2.77481	2.77481	0	79	326797	0
1	206082	-0.355156		2.60828	2.60828	0	12	206082	0				2	7142	-0.546251		0.0642235	0.0642235	0	91	7142	0
1	231492	-0.346165		3.12355	3.12355	0	53	231492	0				2	433838	-0.540895		2.56702	2.56702	0	78	433838	0
1	60844	-0.318997		0.863647	0.863647	0	28	60844	0				2	512245	-0.506655		4.37803	4.37803	0	84	512245	0
1	226647	-0.30762		2.81832	2.81832	0	89	226647	0				2	319296	-0.399951		2.53903	2.53903	0	95	319296	0
1	54803	-0.295836		0.649959	0.649959	0	87	54803	0				2	269322	-0.392217		1.47115	1.47115	0	64	269322	0
1	237670	-0.243189		3.0554	3.0554	0	13	237670	0				2	144431	-0.369511		1.13748	1.13748	0	75	144431	0
1	286255	-0.221891		3.61225	3.61225	0	30	286255	0				2	828466	-0.353282		5.19859	5.19859	0	63	828466	0
1	85961	-0.195862		1.02296	1.02296	0	17	85961	0				2	391690	-0.329321		3.76911	3.76911	0	56	391690	0
1	163974	-0.194668		1.98653	1.98653	0	106	163974	0				2	16166	-0.325189		0.0952097	0.0952097	0	90	16166	0
1	37037	-0.137555		0.32948	0.32948	0	98	37037	0				2	143924	-0.322576		1.54729	1.54729	0	49	143924	0
1	70861	0	0	0.925228	0.925228	0	55	70861	0	70861			2	663041	-0.308219		5.16765	5.16765	0	45	663041	0
1	10965	7.83097	7.83097	0.122955	0	0	105	0	0				2	161660	-0.304926		1.53426	1.53426	0	67	161660	0
SUM	7694439												2	335005	-0.303509		3.6162	3.6162	0	74	335005	0
2	10620	-1.62561		0.0965641	0.0965641	0	24	10620	0				2	969788	-0.303173		6.68923	6.68923	0	80	969788	0
2	238052	-1.33783		2.18545	2.18545	0	55	238052	0				2	981338	-0.289293		6.89357	6.89357	0	96	981338	0
2	254607	-0.974716		2.22383	2.22383	0	35	254607	0				2	177624	-0.277146		1.51812	1.51812	0	94	177624	0
2	21629	-0.973219		0.216846	0.216846	0	26	21629	0				2	250089	-0.276482		1.89647	1.89647	0	72	250089	0
2	226924	-0.891484		1.7952	1.7952	0	48	226924	0				2	777536	-0.244416		6.30083	6.30083	0	89	777536	0
2	60388	-0.857118		0.628537	0.628537	0	57	60388	0				2	1433940	-0.208605		9.51659	9.51659	0	97	1433940	0
2	129914	-0.836882		1.02964	1.02964	0	63	129914	0				2	119585	-0.20473		1.31948	1.31948	0	81	119585	0
2	1165350	-0.825375		9.34508	9.34508	0	40	1165350	0				2	308946	-0.184846		2.32034	2.32034	0	93	308946	0
2	36581	-0.726133		0.476986	0.476986	0	25	36581	0				2	398968	-0.183418		4.14702	4.14702	0	82	398968	0
2	179322	-0.643133		1.47567	1.47567	0	54	179322	0				2	294617	-0.176531		2.94	2.94	0	77	294617	0
2	878237	-0.628863		6.71582	6.71582	0	62	878237	0				2	521086	-0.174782		4.33688	4.33688	0	100	521086	0
2	714233	-0.573215		4.84906	4.84906	0	53	714233	0				2	364277	-0.164487		2.8652	2.8652	0	76	364277	0
2	408828	-0.507688		3.15695	3.15695	0	46	408828	0				2	1352580	-0.138106		8.99867	8.99867	0	70	1352580	0
2	562432	-0.494877		5.35874	5.35874	0	30	562432	0				2	298320	-0.129779		2.48974	2.48974	0	85	298320	0
2	635148	-0.451298		5.1735	5.1735	0	61	635148	0				2	238402	-0.122067		2.34825	2.34825	0	52	238402	0
2	262015	-0.444215		1.94236	1.94236	0	44	262015	0				2	118337	-0.00695252		1.32425	1.32425	0	51	118337	0
2	421226	-0.430826		2.64727	2.64727	0	38	421226	0				2	236580	0		1.78901	1.78901	0	42	236580	0	236580
2	654274	-0.363738		5.6794	5.6794	0	67	654274	0				2	241809	0		2.00289	2.00289	0	43	241809	0	241809
2	657018	-0.352526		4.30364	4.30364	0	56	657018	0				2	250048	0		2.68933	2.68933	0	47	250048	0	250048
2	143480	-0.309396		1.17565	1.17565	0	29	143480	0				SUM	18268910
2	313311	-0.30414		2.29463	2.29463	0	49	313311	0				3	76467	-1.16766		0.569985	0.569985	0	55	76467	0
2	580229	-0.302983		4.95347	4.95347	0	59	580229	0				3	74106	-1.09421		0.584419	0.584419	0	111	74106	0
2	1094510	-0.300068		9.16253	9.16253	0	39	1094510	0				3	67075	-1.05774		0.543998	0.543998	0	94	67075	0
2	381544	-0.295315		3.44882	3.44882	0	33	381544	0				3	248793	-0.913215		2.25327	2.25327	0	67	248793	0
2	744891	-0.255897		7.94029	7.94029	0	23	744891	0				3	367287	-0.900839		2.74161	2.74161	0	62	367287	0
2	154071	-0.2374		1.59915	1.59915	0	36	154071	0				3	214778	-0.896407		1.91921	1.91921	0	71	214778	0
2	408017	-0.180667		4.06663	4.06663	0	31	408017	0				3	400044	-0.881733		2.64099	2.64099	0	68	400044	0
2	776041	-0.179552		6.55159	6.55159	0	47	776041	0				3	14061	-0.859791		0.350613	0.350613	0	58	14061	0
2	578820	-0.175627		5.23882	5.23882	0	60	578820	0				3	54816	-0.845061		0.599917	0.599917	0	106	54816	0
2	3126930	-0.164306		22.1542	22.1542	0	45	3.12693e+06	0				3	217792	-0.817631		1.96953	1.96953	0	70	217792	0
2	892447	-0.152245		7.78348	7.78348	0	50	892447	0				3	579839	-0.808052		3.88064	3.88064	0	79	579839	0
2	110664	-0.149796		1.27139	1.27139	0	32	110664	0				3	79896	-0.750087		0.904078	0.904078	0	91	79896	0
2	299563	-0.126301		2.45445	2.45445	0	42	299563	0				3	100830	-0.747557		1.20706	1.20706	0	53	100830	0
2	432297	-0.116724		3.4295	3.4295	0	43	432297	0				3	16728	-0.739691		0.157737	0.157737	0	109	16728	0
2	390319	-0.0748537		3.54844	3.54844	0	41	390319	0				3	224165	-0.734551		1.52225	1.52225	0	49	224165	0
2	735289	0	0	6.04302	6.04302	0	51	735289	0	735289			3	446806	-0.719667		4.59088	4.59088	0	98	446806	0
2	24657	1.91369	1.91369	0.179814	0	0.179814	34	0	24657				3	422530	-0.708217		3.38266	3.38266	0	85	422530	0
SUM	18703878												3	53905	-0.692847		0.624573	0.624573	0	54	53905	0
3	37236	-1.13001		0.488538	0.488538	0	64	37236	0				3	150585	-0.675246		1.71581	1.71581	0	95	150585	0
3	47856	-1.10402		0.58249	0.58249	0	72	47856	0				3	227568	-0.625762		1.8975	1.8975	0	110	227568	0
3	64039	-1.0988		0.875184	0.875184	0	77	64039	0				3	260978	-0.617223		1.58241	1.58241	0	63	260978	0
3	56618	-1.07189		0.646175	0.646175	0	88	56618	0				3	197017	-0.616199		1.597	1.597	0	74	197017	0
3	154072	-0.975965		1.87431	1.87431	0	75	154072	0				3	339038	-0.611854		2.58701	2.58701	0	80	339038	0
3	229163	-0.96246		2.75075	2.75075	0	103	229163	0				3	692562	-0.583625		4.83693	4.83693	0	93	692562	0
3	56991	-0.937631		0.688666	0.688666	0	87	56991	0				3	111380	-0.580091		1.41048	1.41048	0	107	111380	0
3	57501	-0.895416		0.947669	0.947669	0	51	57501	0				3	75945	-0.570264		0.786717	0.786717	0	61	75945	0
3	120783	-0.874336		1.6422	1.6422	0	83	120783	0				3	693389	-0.560484		6.42489	6.42489	0	51	693389	0
3	82089	-0.846815		1.02949	1.02949	0	42	82089	0				3	41462	-0.558621		0.371413	0.371413	0	99	41462	0
3	6792	-0.845446		0.0409124	0.0409124	0	61	6792	0				3	183200	-0.548377		1.86864	1.86864	0	103	183200	0
3	93965	-0.842928		1.23751	1.23751	0	20	93965	0				3	184855	-0.529515		1.41381	1.41381	0	104	184855	0
3	214500	-0.836903		2.46499	2.46499	0	66	214500	0				3	410104	-0.527184		2.79368	2.79368	0	72	410104	0
3	55713	-0.836889		0.810956	0.810956	0	40	55713	0				3	347173	-0.514847		3.1523	3.1523	0	77	347173	0
3	191327	-0.809961		2.22862	2.22862	0	89	191327	0				3	266946	-0.511882		2.22988	2.22988	0	89	266946	0
3	107887	-0.798144		1.60173	1.60173	0	55	107887	0				3	434187	-0.506587		3.24738	3.24738	0	102	434187	0
3	60014	-0.791341		0.653483	0.653483	0	41	60014	0				3	17069	-0.489056		0.0934313	0.0934313	0	122	17069	0
3	161634	-0.787703		1.98916	1.98916	0	82	161634	0				3	282384	-0.449259		2.04832	2.04832	0	41	282384	0
3	232025	-0.782579		2.82441	2.82441	0	84	232025	0				3	341462	-0.428459		2.86225	2.86225	0	100	341462	0
3	144158	-0.76586		1.96455	1.96455	0	101	144158	0				3	257227	-0.421078		2.10004	2.10004	0	76	257227	0
3	123152	-0.763919		1.48161	1.48161	0	67	123152	0				3	604819	-0.403999		4.23348	4.23348	0	56	604819	0
3	128135	-0.738147		1.51817	1.51817	0	60	128135	0				3	590302	-0.402382		4.81842	4.81842	0	75	590302	0
3	64121	-0.734357		0.714361	0.714361	0	47	64121	0				3	221007	-0.387602		1.81983	1.81983	0	124	221007	0
3	89290	-0.721387		1.04113	1.04113	0	39	89290	0				3	468740	-0.382679		3.00361	3.00361	0	78	468740	0
3	90115	-0.714726		1.16255	1.16255	0	38	90115	0				3	770617	-0.370118		5.76787	5.76787	0	50	770617	0
3	56865	-0.70337		0.630333	0.630333	0	78	56865	0				3	83782	-0.359699		0.975129	0.975129	0	120	83782	0
3	263498	-0.703307		3.02098	3.02098	0	79	263498	0				3	262374	-0.355773		1.8502	1.8502	0	82	262374	0
3	136336	-0.691471		1.64488	1.64488	0	98	136336	0				3	381978	-0.345551		2.39698	2.39698	0	86	381978	0
3	384831	-0.674269		4.59519	4.59519	0	97	384831	0				3	59540	-0.326612		0.604614	0.604614	0	45	59540	0
3	46351	-0.652687		0.568934	0.568934	0	96	46351	0				3	93669	-0.325013		1.11362	1.11362	0	125	93669	0
3	126509	-0.642266		1.46365	1.46365	0	86	126509	0				3	30198	-0.322015		0.434635	0.434635	0	47	30198	0
3	156657	-0.641425		2.03275	2.03275	0	46	156657	0				3	913873	-0.299272		6.10771	6.10771	0	90	913873	0
3	164817	-0.63574		2.02966	2.02966	0	92	164817	0				3	76678	-0.295608		0.885431	0.885431	0	84	76678	0
3	418223	-0.633782		5.05075	5.05075	0	68	418223	0				3	427151	-0.290732		3.76544	3.76544	0	64	427151	0
3	142711	-0.632476		1.77052	1.77052	0	95	142711	0				3	599956	-0.268438		3.95756	3.95756	0	101	599956	0
3	91042	-0.628036		1.1165	1.1165	0	56	91042	0				3	510263	-0.254514		3.0945	3.0945	0	96	510263	0
3	142747	-0.626719		1.74077	1.74077	0	99	142747	0				3	419773	-0.246362		3.54028	3.54028	0	105	419773	0
3	41302	-0.612034		0.562208	0.562208	0	26	41302	0				3	991364	-0.231052		6.94651	6.94651	0	108	991364	0
3	168928	-0.59692		2.11994	2.11994	0	73	168928	0				3	253190	-0.214229		2.01755	2.01755	0	123	253190	0
3	234748	-0.540756		3.12143	3.12143	0	94	234748	0				3	157461	-0.207311		1.68353	1.68353	0	44	157461	0
3	120601	-0.540077		1.43658	1.43658	0	105	120601	0				3	580358	-0.202031		4.08666	4.08666	0	52	580358	0
3	284390	-0.52926		3.20125	3.20125	0	104	284390	0				3	86372	-0.19377		1.09273	1.09273	0	117	86372	0
3	90959	-0.52223		1.19827	1.19827	0	74	90959	0				3	914562	-0.193749		7.12116	7.12116	0	57	914562	0
3	301674	-0.520956		3.62974	3.62974	0	100	301674	0				3	34299	-0.17835		0.259148	0.259148	0	42	34299	0
3	245852	-0.507113		3.05278	3.05278	0	102	245852	0				3	329425	-0.158109		3.06486	3.06486	0	97	329425	0
3	116772	-0.499862		1.51579	1.51579	0	85	116772	0				3	1008470	-0.148851		6.68517	6.68517	0	73	1008470	0
3	226363	-0.49469		2.61065	2.61065	0	45	226363	0				3	76735	-0.146182		1.0269	1.0269	0	69	76735	0
3	194225	-0.491914		2.47737	2.47737	0	23	194225	0				3	373007	-0.141047		3.45313	3.45313	0	118	373007	0
3	151860	-0.48539		2.20069	2.20069	0	69	151860	0				3	357516	-0.135277		2.9737	2.9737	0	65	357516	0
3	267620	-0.472924		3.46797	3.46797	0	76	267620	0				3	282286	-0.129708		2.63022	2.63022	0	92	282286	0
3	258765	-0.470759		3.31104	3.31104	0	27	258765	0				3	332006	-0.108746		3.22737	3.22737	0	88	332006	0
3	158479	-0.468829		1.96607	1.96607	0	24	158479	0				3	968738	-0.0541141		8.25803	8.25803	0	119	968738	0
3	248047	-0.431356		3.20072	3.20072	0	81	248047	0				3	29228	-0.0155438		0.3184	0.3184	0	60	29228	0
3	50173	-0.399971		0.689108	0.689108	0	93	50173	0				3	433520	-0.00575399		3.63024	3.63024	0	83	433520	0
3	278584	-0.267009		3.6461	3.6461	0	91	278584	0				3	28322	0	0	0.266439	7.78188e-05	0.266361	43	8.272	28313.7	28322
3	72269	0	0	0.807707	0.807707	0	90	72269	0	72269			3	10925	0	0	0.192196	0.107582	0.084614	59	6115.29	4809.71	10925
3	12036	2.61389	2.61389	0.233186	0	0.233186	59	0	12036				3	7878	0	0	0.249057	0.197014	0.052043	66	6231.81	1646.19	7878
3	7171	3.71538	3.71538	0.0549529	0	0.0549529	54	0	7171				3	32789	0	0	0.247061	0.0503756	0.196685	87	6685.66	26103.3	32789
SUM	8330581												3	24997	4.44028	4.44028	0.252465	0	0.252465	116	0	24997
4	10064	-1.17314		0.0552293	0.0552293	0	86	10064	0				3	115970	10.089	10.089	1.73503	0	1.73503	115	0	115970
4	14100	-0.955684		0.121953	0.121953	0	114	14100	0				SUM	23118587
4	28799	-0.900944		0.451738	0.451738	0	109	28799	0				4	36950	-1.10445		0.564081	0.564081	0	101	36950	0
4	51022	-0.895869		0.517768	0.517768	0	116	51022	0				4	129893	-1.05746		1.87207	1.87207	0	119	129893	0
4	75729	-0.714849		0.962472	0.962472	0	141	75729	0				4	353754	-0.964747		3.77249	3.77249	0	133	353754	0
4	45465	-0.714283		0.591034	0.591034	0	104	45465	0				4	93739	-0.925963		1.0585	1.0585	0	145	93739	0
4	58806	-0.695532		0.773287	0.773287	0	129	58806	0				4	14323	-0.896172		0.152877	0.152877	0	110	14323	0
4	11063	-0.685002		0.136481	0.136481	0	138	11063	0				4	401296	-0.893454		3.93422	3.93422	0	120	401296	0
4	14498	-0.680937		0.12104	0.12104	0	90	14498	0				4	57595	-0.881029		0.589137	0.589137	0	96	57595	0
4	106495	-0.679378		1.3707	1.3707	0	120	106495	0				4	62276	-0.80367		0.569128	0.569128	0	141	62276	0
4	108217	-0.660348		1.25624	1.25624	0	124	108217	0				4	4279	-0.78736		0.0315278	0.0315278	0	127	4279	0
4	126476	-0.638679		1.56745	1.56745	0	110	126476	0				4	146371	-0.745044		1.76309	1.76309	0	140	146371	0
4	115902	-0.63392		1.46863	1.46863	0	111	115902	0				4	172821	-0.741155		1.69758	1.69758	0	90	172821	0
4	117024	-0.619851		1.41895	1.41895	0	88	117024	0				4	173735	-0.735335		1.79122	1.79122	0	105	173735	0
4	4163	-0.580401		0.0118569	0.0118569	0	20	4163	0				4	196790	-0.717909		2.1892	2.1892	0	142	196790	0
4	31787	-0.565647		0.355292	0.355292	0	61	31787	0				4	249612	-0.695251		2.9068	2.9068	0	146	249612	0
4	209062	-0.56427		2.34038	2.34038	0	91	209062	0				4	104190	-0.689871		1.05897	1.05897	0	126	104190	0
4	281027	-0.563407		3.1449	3.1449	0	122	281027	0				4	62938	-0.681773		0.641929	0.641929	0	70	62938	0
4	42224	-0.548473		0.517033	0.517033	0	42	42224	0				4	117297	-0.678305		1.5182	1.5182	0	166	117297	0
4	236797	-0.546243		2.83235	2.83235	0	118	236797	0				4	215419	-0.656479		2.77091	2.77091	0	53	215419	0
4	64703	-0.545466		0.717893	0.717893	0	100	64703	0				4	126697	-0.643933		1.64373	1.64373	0	92	126697	0
4	8511	-0.544522		0.0747233	0.0747233	0	140	8511	0				4	121155	-0.637301		1.35633	1.35633	0	68	121155	0
4	109397	-0.525995		1.21923	1.21923	0	133	109397	0				4	224098	-0.630793		2.3272	2.3272	0	87	224098	0
4	78588	-0.519957		0.943844	0.943844	0	103	78588	0				4	167167	-0.622021		1.88038	1.88038	0	71	167167	0
4	433479	-0.511884		5.18515	5.18515	0	89	433479	0				4	153549	-0.620519		1.6864	1.6864	0	123	153549	0
4	226622	-0.498975		3.17641	3.17641	0	121	226622	0				4	38345	-0.586947		0.413814	0.413814	0	47	38345	0
4	11506	-0.493544		0.111605	0.111605	0	56	11506	0				4	323624	-0.584838		3.32989	3.32989	0	112	323624	0
4	82665	-0.493222		0.971561	0.971561	0	95	82665	0				4	345135	-0.582009		3.94707	3.94707	0	116	345135	0
4	24277	-0.48764		0.31093	0.31093	0	139	24277	0				4	17176	-0.569018		0.191597	0.191597	0	75	17176	0
4	21123	-0.487328		0.280563	0.280563	0	41	21123	0				4	89257	-0.561588		1.02431	1.02431	0	37	89257	0
4	93611	-0.485676		1.11774	1.11774	0	146	93611	0				4	85456	-0.542959		1.0311	1.0311	0	41	85456	0
4	88340	-0.448207		1.06318	1.06318	0	137	88340	0				4	242780	-0.538401		2.45387	2.45387	0	82	242780	0
4	386850	-0.447463		4.3174	4.3174	0	87	386850	0				4	212862	-0.537787		2.45819	2.45819	0	32	212862	0
4	114613	-0.442741		1.2474	1.2474	0	68	114613	0				4	277590	-0.534327		2.93393	2.93393	0	91	277590	0
4	70189	-0.421477		0.894393	0.894393	0	144	70189	0				4	100768	-0.502335		1.28323	1.28323	0	60	100768	0
4	47432	-0.399179		0.552884	0.552884	0	135	47432	0				4	138652	-0.498875		1.48121	1.48121	0	79	138652	0
4	10334	-0.396797		0.105899	0.105899	0	83	10334	0				4	67718	-0.497442		0.84738	0.84738	0	34	67718	0
4	6091	-0.395789		0.0629285	0.0629285	0	19	6091	0				4	278443	-0.496603		2.97302	2.97302	0	59	278443	0
4	106375	-0.39555		1.23478	1.23478	0	67	106375	0				4	76083	-0.494409		0.97134	0.97134	0	45	76083	0
4	288360	-0.386096		3.83307	3.83307	0	147	288360	0				4	203679	-0.485571		2.4808	2.4808	0	38	203679	0
4	208155	-0.382299		2.52521	2.52521	0	117	208155	0				4	417870	-0.483256		4.15424	4.15424	0	27	417870	0
4	132712	-0.381466		1.4674	1.4674	0	99	132712	0				4	14217	-0.479819		0.209213	0.209213	0	138	14217	0
4	177502	-0.360539		2.34521	2.34521	0	107	177502	0				4	79701	-0.474718		1.05679	1.05679	0	43	79701	0
4	84077	-0.357932		0.968893	0.968893	0	81	84077	0				4	48715	-0.473335		0.634528	0.634528	0	46	48715	0
4	227760	-0.350217		2.5041	2.5041	0	108	227760	0				4	364388	-0.462572		3.54811	3.54811	0	135	364388	0
4	129998	-0.348469		1.7446	1.7446	0	112	129998	0				4	408271	-0.448647		3.83407	3.83407	0	51	408271	0
4	191328	-0.338597		2.20664	2.20664	0	102	191328	0				4	5760	-0.419541		0.0427189	0.0427189	0	50	5760	0
4	133744	-0.324322		1.55138	1.55138	0	145	133744	0				4	149478	-0.396024		1.93052	1.93052	0	93	149478	0
4	316037	-0.323783		3.62	3.62	0	62	316037	0				4	27649	-0.37539		0.265581	0.265581	0	64	27649	0
4	182442	-0.30903		2.24547	2.24547	0	130	182442	0				4	959657	-0.340655		9.46461	9.46461	0	134	959657	0
4	6308	-0.302718		0.0484686	0.0484686	0	48	6308	0				4	214023	-0.327219		2.38354	2.38354	0	55	214023	0
4	142315	-0.295281		1.87677	1.87677	0	128	142315	0				4	149662	-0.307448		1.72962	1.72962	0	26	149662	0
4	6954	-0.287278		0.0731946	0.0731946	0	22	6954	0				4	12686	0	0	0.0620808	0.02321	0.0388708	36	4742.88	7943.12	12686
4	14915	-0.262744		0.174883	0.174883	0	21	14915	0				4	24657	4.90604	4.90604	0.171986	0	0.171986	161	0	24657
4	547728	-0.244158		5.93107	5.93107	0	97	547728	0				SUM	8760246
4	146312	-0.235669		1.8841	1.8841	0	106	146312	0				5	11246	-1.46596		0.0754549	0.0754549	0	155	11246	0
4	182780	-0.226461		2.27101	2.27101	0	75	182780	0				5	106891	-1.14789		1.01699	1.01699	0	124	106891	0
4	74682	-0.224063		0.832172	0.832172	0	142	74682	0				5	5185	-1.11833		0.0282156	0.0282156	0	29	5185	0
4	179082	-0.222361		2.01269	2.01269	0	101	179082	0				5	142472	-1.08325		1.47863	1.47863	0	181	142472	0
4	103263	-0.220541		1.38199	1.38199	0	134	103263	0				5	142175	-1.00889		1.54129	1.54129	0	99	142175	0
4	59237	-0.213359		0.644311	0.644311	0	59	59237	0				5	25371	-0.981482		0.179055	0.179055	0	97	25371	0
4	378273	-0.198704		4.5369	4.5369	0	131	378273	0				5	132577	-0.980359		1.17214	1.17214	0	191	132577	0
4	416155	-0.193381		4.47643	4.47643	0	58	416155	0				5	55176	-0.895322		0.438699	0.438699	0	113	55176	0
4	138579	-0.192514		1.7058	1.7058	0	66	138579	0				5	140779	-0.86944		0.992558	0.992558	0	72	140779	0
4	28057	-0.167013		0.317394	0.317394	0	45	28057	0				5	118654	-0.832811		1.45373	1.45373	0	169	118654	0
4	401800	-0.162319		4.67932	4.67932	0	72	401800	0				5	6023	-0.800458		0.17524	0.17524	0	145	6023	0
4	176645	-0.150189		2.26347	2.26347	0	63	176645	0				5	300812	-0.792028		2.30881	2.30881	0	121	300812	0
4	15003	-0.0823104		0.163087	0.163087	0	23	15003	0				5	12806	-0.788342		0.193407	0.193407	0	152	12806	0
4	157574	-0.0453407		1.93777	1.93777	0	74	157574	0				5	81674	-0.759971		0.782904	0.782904	0	168	81674	0
4	11976	0	0	0.105424	0.105424	0	18	11976	0	11976			5	40333	-0.734435		0.460295	0.460295	0	210	40333	0
4	279589	0	0	3.27689	3.27689	0	65	279589	0	279589			5	530350	-0.731017		3.51883	3.51883	0	134	530350	0
4	42701	0	0	0.538458	0.333336	0.205122	132	26434.3	16266.7	42701			5	82303	-0.72109		0.713374	0.713374	0	50	82303	0
4	7085	0.819325	0.819325	0.0641646	0	0.0641646	51	0	7085				5	8993	-0.7072		0.121853	0.121853	0	212	8993	0
4	5815	2.89058	2.89058	0.0707195	0	0.0707195	40	0	5815				5	258490	-0.703438		1.79905	1.79905	0	64	258490	0
SUM	9268369												5	236729	-0.696364		2.15234	2.15234	0	173	236729	0
5	7011	-1.54531		0.0786401	0.0786401	0	64	7011	0				5	111731	-0.686112		1.17621	1.17621	0	116	111731	0
5	22115	-1.40076		0.0494835	0.0494835	0	65	22115	0				5	148631	-0.68224		0.946402	0.946402	0	91	148631	0
5	41102	-1.26591		0.468565	0.468565	0	51	41102	0				5	565360	-0.664175		3.86708	3.86708	0	133	565360	0
5	68589	-1.16794		0.873766	0.873766	0	41	68589	0				5	127910	-0.660395		1.00243	1.00243	0	23	127910	0
5	49322	-1.05956		0.621914	0.621914	0	54	49322	0				5	435448	-0.644095		3.2516	3.2516	0	187	435448	0
5	131065	-1.00409		1.63663	1.63663	0	56	131065	0				5	219756	-0.641685		1.91859	1.91859	0	101	219756	0
5	35426	-0.863346		0.246665	0.246665	0	43	35426	0				5	355728	-0.638259		2.24827	2.24827	0	60	355728	0
5	141540	-0.842894		1.40588	1.40588	0	75	141540	0				5	284997	-0.633728		2.26241	2.26241	0	151	284997	0
5	12654	-0.756377		0.087194	0.087194	0	62	12654	0				5	80872	-0.629026		0.680147	0.680147	0	136	80872	0
5	74697	-0.753064		0.932488	0.932488	0	66	74697	0				5	137172	-0.626296		1.27235	1.27235	0	49	137172	0
5	204934	-0.694666		1.86989	1.86989	0	73	204934	0				5	366687	-0.619079		2.93281	2.93281	0	146	366687	0
5	339960	-0.691304		4.34149	4.34149	0	57	339960	0				5	369387	-0.614446		2.81759	2.81759	0	83	369387	0
5	97360	-0.683426		1.2667	1.2667	0	55	97360	0				5	6518	-0.612339		0.120508	0.120508	0	154	6518	0
5	296413	-0.543295		3.82669	3.82669	0	60	296413	0				5	105333	-0.609425		0.550108	0.550108	0	104	105333	0
5	158867	-0.518176		2.0383	2.0383	0	33	158867	0				5	79703	-0.604118		1.07385	1.07385	0	24	79703	0
5	421276	-0.505666		5.0495	5.0495	0	69	421276	0				5	212562	-0.601308		1.53534	1.53534	0	52	212562	0
5	192988	-0.501437		2.26204	2.26204	0	52	192988	0				5	155030	-0.596987		1.62061	1.62061	0	56	155030	0
5	182455	-0.478471		2.15285	2.15285	0	68	182455	0				5	26288	-0.596978		0.297818	0.297818	0	30	26288	0
5	239709	-0.470897		2.83116	2.83116	0	72	239709	0				5	317811	-0.579373		2.31172	2.31172	0	188	317811	0
5	107584	-0.468409		1.13773	1.13773	0	32	107584	0				5	199067	-0.576074		1.74484	1.74484	0	149	199067	0
5	89400	-0.460664		1.07576	1.07576	0	50	89400	0				5	26710	-0.570899		0.332186	0.332186	0	171	26710	0
5	101987	-0.428336		1.37913	1.37913	0	36	101987	0				5	138639	-0.568695		1.20665	1.20665	0	86	138639	0
5	41033	-0.397535		0.503162	0.503162	0	34	41033	0				5	163137	-0.568291		1.82137	1.82137	0	61	163137	0
5	137928	-0.389325		1.80761	1.80761	0	61	137928	0				5	747600	-0.567071		5.47137	5.47137	0	170	747600	0
5	182676	-0.381818		2.03547	2.03547	0	53	182676	0				5	217206	-0.564158		1.68623	1.68623	0	58	217206	0
5	51771	-0.352805		0.666985	0.666985	0	48	51771	0				5	514376	-0.549145		4.11752	4.11752	0	164	514376	0
5	228606	-0.351461		2.94408	2.94408	0	31	228606	0				5	161654	-0.537892		1.21908	1.21908	0	63	161654	0
5	119448	-0.313556		1.18061	1.18061	0	30	119448	0				5	73514	-0.535168		1.09888	1.09888	0	51	73514	0
5	158928	-0.287351		1.91543	1.91543	0	40	158928	0				5	170603	-0.521199		1.68764	1.68764	0	112	170603	0
5	177884	-0.272009		2.14519	2.14519	0	70	177884	0				5	35700	-0.504346		0.391791	0.391791	0	117	35700	0
5	62510	-0.266557		0.767262	0.767262	0	63	62510	0				5	194290	-0.49456		1.41317	1.41317	0	59	194290	0
5	257505	-0.253171		3.26337	3.26337	0	83	257505	0				5	564860	-0.492932		4.30454	4.30454	0	65	564860	0
5	23641	-0.229852		0.308971	0.308971	0	46	23641	0				5	56651	-0.491043		0.719999	0.719999	0	28	56651	0
5	82080	-0.22964		1.13437	1.13437	0	35	82080	0				5	264289	-0.490428		1.8663	1.8663	0	153	264289	0
5	216637	-0.218244		2.80255	2.80255	0	82	216637	0				5	644078	-0.489028		4.5238	4.5238	0	79	644078	0
5	125854	-0.212301		1.17891	1.17891	0	47	125854	0				5	212178	-0.488656		1.85138	1.85138	0	102	212178	0
5	399134	-0.202746		4.85597	4.85597	0	42	399134	0				5	300163	-0.481083		2.55947	2.55947	0	82	300163	0
5	339079	-0.0976292		4.47112	4.47112	0	58	339079	0				5	181201	-0.478781		1.67948	1.67948	0	74	181201	0
5	108622	-0.0639832		1.39876	1.39876	0	71	108622	0				5	282406	-0.477539		2.53682	2.53682	0	125	282406	0
5	7865	0.529444	0.529444	0.0867584	0	0.0867584	74	0	7865				5	220341	-0.476974		1.84146	1.84146	0	137	220341	0
SUM	5737655												5	478681	-0.471516		3.43252	3.43252	0	47	478681	0
6	42779	-1.44921		0.50675	0.50675	0	61	42779	0				5	803711	-0.468515		5.90831	5.90831	0	57	803711	0
6	20840	-1.31589		0.170114	0.170114	0	62	20840	0				5	348650	-0.468359		1.91531	1.91531	0	165	348650	0
6	10609	-1.2985		0.111609	0.111609	0	58	10609	0				5	332881	-0.462334		2.52822	2.52822	0	69	332881	0
6	84683	-1.26431		0.941484	0.941484	0	60	84683	0				5	75829	-0.450863		0.614097	0.614097	0	45	75829	0
6	185951	-1.25669		2.22746	2.22746	0	81	185951	0				5	110034	-0.442359		1.25755	1.25755	0	211	110034	0
6	144132	-1.24292		1.75733	1.75733	0	99	144132	0				5	112577	-0.436455		1.15034	1.15034	0	89	112577	0
6	171742	-1.22974		2.046	2.046	0	64	171742	0				5	79902	-0.436143		0.805485	0.805485	0	96	79902	0
6	33298	-1.20096		0.359367	0.359367	0	116	33298	0				5	266432	-0.435919		2.69251	2.69251	0	88	266432	0
6	114517	-1.10832		1.21497	1.21497	0	86	114517	0				5	651932	-0.435731		4.68283	4.68283	0	46	651932	0
6	76253	-1.07466		0.75095	0.75095	0	69	76253	0				5	1146410	-0.432506		7.28138	7.28138	0	132	1146410	0
6	204229	-1.04972		2.20236	2.20236	0	63	204229	0				5	1396890	-0.427982		9.53919	9.53919	0	48	1396890	0
6	83696	-1.03247		0.910237	0.910237	0	76	83696	0				5	509233	-0.427453		4.03065	4.03065	0	67	509233	0
6	174814	-1.00227		2.0257	2.0257	0	66	174814	0				5	332547	-0.424901		2.68484	2.68484	0	120	332547	0
6	71121	-0.910926		0.73949	0.73949	0	41	71121	0				5	76049	-0.41045		0.686412	0.686412	0	139	76049	0
6	127321	-0.90697		1.44173	1.44173	0	83	127321	0				5	253037	-0.408692		2.62994	2.62994	0	127	253037	0
6	146169	-0.812687		1.63455	1.63455	0	78	146169	0				5	397272	-0.404223		3.26531	3.26531	0	111	397272	0
6	97196	-0.802795		1.2393	1.2393	0	101	97196	0				5	830599	-0.400377		7.14486	7.14486	0	76	830599	0
6	432783	-0.773708		5.0917	5.0917	0	70	432783	0				5	243969	-0.384912		1.52417	1.52417	0	135	243969	0
6	121574	-0.77084		1.05527	1.05527	0	100	121574	0				5	636620	-0.377317		3.86793	3.86793	0	106	636620	0
6	503885	-0.756904		5.71289	5.71289	0	91	503885	0				5	634602	-0.370963		4.80388	4.80388	0	108	634602	0
6	321249	-0.69362		3.77946	3.77946	0	88	321249	0				5	148811	-0.366565		1.83821	1.83821	0	21	148811	0
6	106731	-0.66726		1.39099	1.39099	0	45	106731	0				5	361699	-0.352627		2.79496	2.79496	0	92	361699	0
6	284572	-0.666059		3.09337	3.09337	0	59	284572	0				5	213895	-0.341978		2.15762	2.15762	0	156	213895	0
6	76432	-0.655155		0.953479	0.953479	0	44	76432	0				5	149100	-0.33604		1.46945	1.46945	0	118	149100	0
6	171261	-0.636689		1.94679	1.94679	0	96	171261	0				5	692476	-0.329993		4.25907	4.25907	0	70	692476	0
6	92161	-0.625739		1.20556	1.20556	0	111	92161	0				5	396310	-0.291353		2.42443	2.42443	0	103	396310	0
6	82500	-0.570397		1.09429	1.09429	0	43	82500	0				5	302489	-0.287064		2.15296	2.15296	0	94	302489	0
6	232535	-0.545804		2.84657	2.84657	0	65	232535	0				5	704080	-0.284771		4.94746	4.94746	0	110	704080	0
6	383871	-0.513547		4.33442	4.33442	0	68	383871	0				5	67487	-0.252022		0.783235	0.783235	0	27	67487	0
6	387333	-0.512743		4.55239	4.55239	0	79	387333	0				5	311966	-0.242918		1.88398	1.88398	0	44	311966	0
6	399580	-0.461604		3.86912	3.86912	0	87	399580	0				5	373273	-0.238392		2.91233	2.91233	0	161	373273	0
6	42448	-0.461558		0.532967	0.532967	0	46	42448	0				5	212044	-0.0841478		1.74301	1.74301	0	85	212044	0
6	296260	-0.415242		3.62562	3.62562	0	42	296260	0				5	13390	0.694039	0.694039	0.118713	0	0.118713	81	0	13390
6	68646	-0.400663		0.828018	0.828018	0	112	68646	0				5	9184	7.78881	7.78881	0.0843663	0	0.0843663	31	0	9184
6	159448	-0.359605		1.94114	1.94114	0	114	159448	0				SUM	25588687
6	25740	-0.357157		0.304716	0.304716	0	48	25740	0				6	15397	-0.659112		0.123405	0.123405	0	32	15397	0
6	70791	-0.346979		0.858133	0.858133	0	67	70791	0				6	298524	-0.600067		2.63232	2.63232	0	60	298524	0
6	358447	-0.304065		4.68564	4.68564	0	110	358447	0				6	143935	-0.587826		1.18805	1.18805	0	75	143935	0
6	214014	-0.28821		2.55465	2.55465	0	108	214014	0				6	149513	-0.550452		1.57787	1.57787	0	111	149513	0
6	300429	-0.27136		3.41531	3.41531	0	89	300429	0				6	95469	-0.503533		0.999398	0.999398	0	37	95469	0
6	195632	-0.26081		2.50263	2.50263	0	103	195632	0				6	266036	-0.502748		2.29308	2.29308	0	53	266036	0
6	96316	-0.183341		1.0512	1.0512	0	105	96316	0				6	188030	-0.501794		1.82302	1.82302	0	92	188030	0
6	13498	2.98231	2.98231	0.14891	0	0.14891	125	0	13498				6	145695	-0.501444		1.40837	1.40837	0	71	145695	0
6	55941	3.34792	3.34792	0.550041	0	0.550041	126	0	55941				6	168203	-0.489135		1.66024	1.66024	0	77	168203	0
SUM	7283427												6	519633	-0.489073		3.53232	3.53232	0	110	519633	0
7	213585	-1.03913		2.07809	2.07809	0	52	213585	0				6	60218	-0.483884		0.572948	0.572948	0	101	60218	0
7	472790	-0.844523		3.84041	3.84041	0	42	472790	0				6	219430	-0.466325		1.08488	1.08488	0	73	219430	0
7	167790	-0.834802		1.35493	1.35493	0	43	167790	0				6	173689	-0.457335		1.09916	1.09916	0	112	173689	0
7	216490	-0.796487		2.29323	2.29323	0	62	216490	0				6	135171	-0.447631		0.919351	0.919351	0	44	135171	0
7	7190	-0.781939		0.0815425	0.0815425	0	58	7190	0				6	334753	-0.439872		3.0628	3.0628	0	46	334753	0
7	10948	-0.761837		0.0466395	0.0466395	0	26	10948	0				6	224030	-0.438221		1.23699	1.23699	0	36	224030	0
7	13593	-0.756566		0.15927	0.15927	0	46	13593	0				6	281959	-0.418616		2.27291	2.27291	0	79	281959	0
7	202530	-0.74949		1.82477	1.82477	0	28	202530	0				6	232260	-0.397605		2.27004	2.27004	0	19	232260	0
7	189372	-0.721333		1.64207	1.64207	0	36	189372	0				6	432948	-0.394259		3.19375	3.19375	0	106	432948	0
7	163766	-0.717946		1.51315	1.51315	0	40	163766	0				6	783192	-0.378363		6.08074	6.08074	0	107	783192	0
7	201257	-0.704761		2.154	2.154	0	63	201257	0				6	414594	-0.377468		3.5048	3.5048	0	117	414594	0
7	629524	-0.693981		5.4465	5.4465	0	32	629524	0				6	223393	-0.375608		1.30533	1.30533	0	65	223393	0
7	565516	-0.690291		4.49385	4.49385	0	48	565516	0				6	783848	-0.363525		5.8702	5.8702	0	74	783848	0
7	328362	-0.68155		2.91626	2.91626	0	53	328362	0				6	347492	-0.354497		2.68676	2.68676	0	66	347492	0
7	155605	-0.659681		1.27617	1.27617	0	54	155605	0				6	531810	-0.353966		4.02114	4.02114	0	96	531810	0
7	172353	-0.65181		1.8139	1.8139	0	61	172353	0				6	335053	-0.347774		2.80509	2.80509	0	34	335053	0
7	453683	-0.618249		3.89494	3.89494	0	44	453683	0				6	45181	-0.340857		0.550477	0.550477	0	23	45181	0
7	367456	-0.610607		3.13866	3.13866	0	39	367456	0				6	289305	-0.333647		2.84474	2.84474	0	15	289305	0
7	279465	-0.596501		2.62404	2.62404	0	30	279465	0				6	399218	-0.329741		2.79386	2.79386	0	90	399218	0
7	554694	-0.564181		4.03507	4.03507	0	45	554694	0				6	488551	-0.317167		3.49459	3.49459	0	86	488551	0
7	348989	-0.557835		3.18851	3.18851	0	55	348989	0				6	1079170	-0.316666		8.21011	8.21011	0	76	1079170	0
7	685056	-0.478595		6.07411	6.07411	0	31	685056	0				6	364749	-0.31617		2.7256	2.7256	0	94	364749	0
7	465061	-0.395412		4.40251	4.40251	0	21	465061	0				6	473719	-0.314595		4.68794	4.68794	0	80	473719	0
7	128982	-0.356285		1.38725	1.38725	0	41	128982	0				6	251419	-0.314433		1.3564	1.3564	0	97	251419	0
7	47735	-0.35046		0.453121	0.453121	0	60	47735	0				6	137840	-0.303732		1.17247	1.17247	0	61	137840	0
7	836370	-0.343442		6.19772	6.19772	0	51	836370	0				6	43044	-0.297445		0.502039	0.502039	0	29	43044	0
7	315087	-0.318133		2.63474	2.63474	0	49	315087	0				6	415805	-0.294479		2.98398	2.98398	0	89	415805	0
7	491696	-0.316678		3.4272	3.4272	0	47	491696	0				6	390616	-0.293319		2.06668	2.06668	0	116	390616	0
7	525040	-0.316666		4.93108	4.93108	0	38	525040	0				6	235241	-0.280747		1.85745	1.85745	0	115	235241	0
7	8590	-0.312802		0.0741978	0.0741978	0	35	8590	0				6	626296	-0.278166		3.74745	3.74745	0	57	626296	0
7	246869	-0.286989		2.45071	2.45071	0	29	246869	0				6	361014	-0.275943		2.88228	2.88228	0	67	361014	0
7	360772	-0.286556		3.78661	3.78661	0	24	360772	0				6	584774	-0.236633		3.47281	3.47281	0	93	584774	0
7	144339	-0.263451		1.5672	1.5672	0	27	144339	0				6	229120	-0.229141		1.98278	1.98278	0	87	229120	0
7	111256	-0.23232		1.27158	1.27158	0	25	111256	0				6	1616880	-0.21986		11.1151	11.1151	0	88	1616880	0
7	565310	-0.231587		5.44362	5.44362	0	59	565310	0				6	563665	-0.218742		5.08248	5.08248	0	109	563665	0
7	126472	-0.213817		1.1573	1.1573	0	19	126472	0				6	353333	-0.216477		3.04426	3.04426	0	98	353333	0
7	607380	-0.208017		4.74933	4.74933	0	56	607380	0				6	536418	-0.212312		3.85917	3.85917	0	69	536418	0
7	280047	-0.190876		2.54919	2.54919	0	57	280047	0				6	383594	-0.207429		2.66696	2.66696	0	83	383594	0
7	420748	-0.190147		3.78292	3.78292	0	34	420748	0				6	749853	-0.193266		5.74721	5.74721	0	68	749853	0
7	161623	-0.174333		1.61174	1.61174	0	23	161623	0				6	1201030	-0.181187		8.82476	8.82476	0	113	1201030	0
7	398984	-0.126319		4.16538	4.16538	0	37	398984	0				6	99526	-0.153376		1.32029	1.32029	0	21	99526	0
7	218023	-0.0909648		2.10843	2.10843	0	20	218023	0				6	390335	-0.143034		3.04515	3.04515	0	82	390335	0
7	467157	-0.0476356		4.59451	4.59451	0	22	467157	0				6	243296	-0.136409		2.32939	2.32939	0	39	243296	0
SUM	13327555												6	165539	-0.135061		1.89608	1.89608	0	27	165539	0
8	40297	-1.4345		0.377834	0.377834	0	52	40297	0				6	365467	-0.130991		3.97435	3.97435	0	64	365467	0
8	44748	-1.11752		0.387401	0.387401	0	37	44748	0				6	554361	-0.1187		3.25676	3.25676	0	70	554361	0
8	56301	-1.05352		0.594908	0.594908	0	20	56301	0				6	228615	-0.116213		1.94519	1.94519	0	28	228615	0
8	20728	-1.00743		0.227429	0.227429	0	43	20728	0				6	1778460	-0.114962		13.0641	13.0641	0	78	1.77846e+06	0
8	100302	-0.986075		1.29671	1.29671	0	48	100302	0				6	299665	-0.11167		3.09854	3.09854	0	16	299665	0
8	27335	-0.952533		0.305309	0.305309	0	21	27335	0				6	427573	-0.0953366		3.54933	3.54933	0	42	427573	0
8	107651	-0.841352		1.3279	1.3279	0	45	107651	0				6	206724	-0.0872036		2.37375	2.37375	0	104	206724	0
8	94766	-0.814894		1.20248	1.20248	0	30	94766	0				6	286136	-0.0814426		3.01015	3.01015	0	20	286136	0
8	204389	-0.760347		2.70546	2.70546	0	19	204389	0				6	204408	-0.076619		2.01897	2.01897	0	25	204408	0
8	128812	-0.74101		1.73515	1.73515	0	56	128812	0				6	880650	-0.0682914		7.50849	7.50849	0	91	880650	0
8	128770	-0.730427		1.59176	1.59176	0	33	128770	0				6	344727	-0.0633051		2.49477	2.49477	0	84	344727	0
8	10509	-0.689709		0.115802	0.115802	0	32	10509	0				6	228760	-0.0504367		2.21858	2.21858	0	48	228760	0
8	197556	-0.675726		2.38755	2.38755	0	46	197556	0				6	312071	-0.0120316		2.36933	2.36933	0	33	312071	0
8	188994	-0.658344		2.55943	2.55943	0	57	188994	0				6	515197	-0.00548649		4.08723	4.08723	0	40	515197	0
8	147236	-0.617265		1.91022	1.91022	0	36	147236	0				6	185442	-0.00545359		1.70925	1.70925	0	17	185442	0
8	151150	-0.574656		2.04296	2.04296	0	27	151150	0				6	1692940	-0.00464082		12.1304	12.1304	0	124	1.69294e+06	0
8	210257	-0.5545		2.5545	2.5545	0	47	210257	0				6	798891	0	0	7.29384	7.29384	0	14	798891	0	798891
8	202858	-0.547305		2.72637	2.72637	0	41	202858	0				6	314689	0	0	3.42864	3.42864	0	24	314689	0	314689
8	116826	-0.546551		1.40388	1.40388	0	39	116826	0				6	244805	0	0	2.0775	2.0775	0	41	244805	0	244805
8	20727	-0.540895		0.201528	0.201528	0	40	20727	0				6	146459	0	0	2.06851	2.06851	0	45	146459	0	146459
8	86741	-0.497573		1.12714	1.12714	0	35	86741	0				6	416826	0	0	2.8023	2.8023	0	100	416826	0	416826
8	94912	-0.491855		1.17301	1.17301	0	55	94912	0				6	14659	0.154532	0.154532	0.0707732	0	0.0707732	99	0	14659
8	20624	-0.486983		0.252108	0.252108	0	54	20624	0				6	5350	0.226626	0.226626	0.0424818	0	0.0424818	125	0	5350
8	466004	-0.474782		5.66181	5.66181	0	58	466004	0				6	14997	0.41524	0.41524	0.134147	0	0.134147	72	0	14997
8	72504	-0.465379		0.839474	0.839474	0	31	72504	0				6	3969	0.486701	0.486701	0.0866161	0	0.0866161	126	0	3969
8	60087	-0.431899		0.854099	0.854099	0	62	60087	0				6	14822	0.522721	0.522721	0.213416	0	0.213416	122	0	14822
8	177070	-0.401161		2.42816	2.42816	0	63	177070	0				6	20834	0.553421	0.553421	0.330215	0	0.330215	105	0	20834
8	127628	-0.394788		1.81544	1.81544	0	50	127628	0				6	8154	0.676524	0.676524	0.0397939	0	0.0397939	114	0	8154
8	212792	-0.355772		2.55828	2.55828	0	34	212792	0				6	15863	0.775762	0.775762	0.153369	0	0.153369	123	0	15863
8	172596	-0.350084		2.26631	2.26631	0	44	172596	0				6	5676	1.29438	1.29438	0.0867077	0	0.0867077	120	0	5676
8	248779	-0.336208		3.162	3.162	0	29	248779	0				6	4523	1.33097	1.33097	0.0419282	0	0.0419282	0	0	4523
8	434836	-0.303949		5.21591	5.21591	0	51	434836	0				6	15026	1.48285	1.48285	0.155526	0	0.155526	102	0	15026
8	109140	-0.212672		1.36852	1.36852	0	28	109140	0				6	7069	1.64086	1.64086	0.057464	0	0.057464	31	0	7069
8	197873	-0.200929		2.76536	2.76536	0	42	197873	0				6	7233	1.74262	1.74262	0.0455355	0	0.0455355	58	0	7233
8	142517	-0.156989		1.76972	1.76972	0	38	142517	0				6	16016	1.83383	1.83383	0.181588	0	0.181588	49	0	16016
8	13724	0	0	0.130694	0.130694	0	22	13724	0	13724			6	14928	2.14813	2.14813	0.138621	0	0.138621	121	0	14928
SUM	4838039												6	4014	2.40347	2.40347	0.122614	0	0.122614	85	0	4014
9	33937	-0.94006		0.393296	0.393296	0	94	33937	0				6	11666	2.99381	2.99381	0.0761413	0	0.0761413	103	0	11666
9	161899	-0.928616		2.00394	2.00394	0	84	161899	0				6	15927	3.26335	3.26335	0.173054	0	0.173054	22	0	15927
9	12448	-0.887213		0.0748278	0.0748278	0	115	12448	0				6	8183	3.3354	3.3354	0.160301	0	0.160301	119	0	8183
9	19172	-0.668774		0.300263	0.300263	0	104	19172	0				6	14459	3.53861	3.53861	0.334452	0	0.334452	127	0	14459
9	16140	-0.618684		0.171678	0.171678	0	25	16140	0				6	11333	4.17335	4.17335	0.184366	0	0.184366	26	0	11333
9	15728	-0.606848		0.193944	0.193944	0	93	15728	0				6	14222	4.71829	4.71829	0.148553	0	0.148553	30	0	14222
9	27027	-0.575261		0.366155	0.366155	0	97	27027	0				6	21497	4.91173	4.91173	0.231226	0	0.231226	118	0	21497
9	12606	-0.569708		0.147604	0.147604	0	113	12606	0				SUM	30926092
9	204208	-0.463534		2.15063	2.15063	0	75	204208	0				7	8334	-1.02181		0.111182	0.111182	0	69	8334	0
9	115383	-0.457897		1.47186	1.47186	0	77	115383	0				7	362282	-1.00382		3.67629	3.67629	0	109	362282	0
9	192393	-0.419032		2.19055	2.19055	0	82	192393	0				7	344261	-0.965687		2.74764	2.74764	0	108	344261	0
9	243273	-0.403776		2.50806	2.50806	0	71	243273	0				7	87696	-0.964981		0.90475	0.90475	0	101	87696	0
9	21759	-0.396306		0.26654	0.26654	0	23	21759	0				7	244633	-0.953751		2.25863	2.25863	0	111	244633	0
9	500913	-0.390087		5.51187	5.51187	0	64	500913	0				7	234714	-0.881647		2.36146	2.36146	0	113	234714	0
9	416724	-0.368909		4.20135	4.20135	0	55	416724	0				7	191251	-0.831355		1.42399	1.42399	0	97	191251	0
9	5228	-0.3634		0.00612396	0.00612396	0	22	5228	0				7	140896	-0.821845		1.84	1.84	0	89	140896	0
9	102349	-0.361555		1.0342	1.0342	0	74	102349	0				7	536754	-0.821519		4.39299	4.39299	0	117	536754	0
9	223542	-0.352277		2.5334	2.5334	0	88	223542	0				7	3603	-0.818709		0.0296198	0.0296198	0	137	3603	0
9	430755	-0.343178		4.53627	4.53627	0	67	430755	0				7	346951	-0.815		3.02675	3.02675	0	100	346951	0
9	243715	-0.323207		2.37391	2.37391	0	60	243715	0				7	514201	-0.80942		4.22608	4.22608	0	103	514201	0
9	54419	-0.319873		0.594785	0.594785	0	106	54419	0				7	47784	-0.802188		0.404165	0.404165	0	92	47784	0
9	76693	-0.307328		0.938277	0.938277	0	79	76693	0				7	695853	-0.799681		5.66519	5.66519	0	135	695853	0
9	93105	-0.278359		0.733483	0.733483	0	56	93105	0				7	180862	-0.786554		2.11972	2.11972	0	85	180862	0
9	74507	-0.266958		0.820744	0.820744	0	33	74507	0				7	13951	-0.727064		0.224021	0.224021	0	127	13951	0
9	349450	-0.243165		3.6769	3.6769	0	86	349450	0				7	136837	-0.720616		1.2072	1.2072	0	104	136837	0
9	10574	-0.242466		0.0441561	0.0441561	0	85	10574	0				7	364438	-0.713772		3.11699	3.11699	0	99	364438	0
9	4020	-0.2351		0.00653752	0.00653752	0	61	4020	0				7	165831	-0.690097		1.63207	1.63207	0	136	165831	0
9	79953	-0.233045		0.906322	0.906322	0	34	79953	0				7	220168	-0.687275		2.06989	2.06989	0	96	220168	0
9	186299	-0.215958		1.88443	1.88443	0	114	186299	0				7	35617	-0.643473		0.394843	0.394843	0	105	35617	0
9	243167	-0.189742		2.10444	2.10444	0	50	243167	0				7	400499	-0.637806		3.28226	3.28226	0	107	400499	0
9	442344	-0.188549		4.66119	4.66119	0	32	442344	0				7	917427	-0.626367		7.44721	7.44721	0	115	917427	0
9	53146	-0.183011		0.703454	0.703454	0	40	53146	0				7	371844	-0.621211		3.32032	3.32032	0	72	371844	0
9	22708	-0.166385		0.28987	0.28987	0	28	22708	0				7	309435	-0.619531		2.95653	2.95653	0	98	309435	0
9	456217	-0.162933		5.13092	5.13092	0	35	456217	0				7	626388	-0.616098		5.38255	5.38255	0	102	626388	0
9	457657	-0.155031		4.44134	4.44134	0	81	457657	0				7	550494	-0.592763		4.2232	4.2232	0	132	550494	0
9	307587	-0.151741		3.29566	3.29566	0	76	307587	0				7	122717	-0.58552		0.95179	0.95179	0	131	122717	0
9	224196	-0.139592		2.26386	2.26386	0	51	224196	0				7	734674	-0.5782		6.0435	6.0435	0	86	734674	0
9	175667	-0.129816		1.87659	1.87659	0	57	175667	0				7	304119	-0.57488		2.93883	2.93883	0	73	304119	0
9	672357	-0.124068		7.59158	7.59158	0	110	672357	0				7	116026	-0.553146		1.20054	1.20054	0	77	116026	0
9	340470	-0.12273		2.5966	2.5966	0	41	340470	0				7	167689	-0.541425		1.82798	1.82798	0	129	167689	0
9	342332	-0.118025		4.12094	4.12094	0	105	342332	0				7	992551	-0.536239		7.68802	7.68802	0	95	992551	0
9	65434	-0.109703		0.818066	0.818066	0	107	65434	0				7	436790	-0.525069		3.64658	3.64658	0	74	436790	0
9	108799	-0.105797		1.153	1.153	0	98	108799	0				7	223233	-0.50011		2.29307	2.29307	0	124	223233	0
9	173061	-0.105549		1.72052	1.72052	0	100	173061	0				7	171947	-0.494437		1.87806	1.87806	0	126	171947	0
9	293237	-0.0968756		3.55185	3.55185	0	39	293237	0				7	86516	-0.486579		1.11128	1.11128	0	133	86516	0
9	708940	-0.0897138		6.8844	6.8844	0	47	708940	0				7	312462	-0.478731		2.54238	2.54238	0	134	312462	0
9	291295	-0.0890803		2.93209	2.93209	0	59	291295	0				7	1000110	-0.426691		7.4647	7.4647	0	128	1000110	0
9	233599	-0.0822208		2.30718	2.30718	0	103	233599	0				7	193169	-0.420657		1.81037	1.81037	0	125	193169	0
9	169517	-0.0742129		1.60892	1.60892	0	53	169517	0				7	81664	-0.420585		1.11002	1.11002	0	114	81664	0
9	89428	-0.0584966		1.29628	1.29628	0	102	89428	0				7	512683	-0.399358		4.76485	4.76485	0	123	512683	0
9	308350	-0.0448566		3.42355	3.42355	0	83	308350	0				7	308823	-0.312733		3.08044	3.08044	0	130	308823	0
9	632905	-0.024601		6.02802	6.02802	0	66	632905	0				SUM	13818177
9	153344	-0.0225005		2.02333	2.02333	0	31	153344	0				8	121631	-1.39042		1.08331	1.08331	0	81	121631	0
9	247623	-0.0219952		2.48388	2.48388	0	73	247623	0				8	86667	-1.34773		0.592616	0.592616	0	112	86667	0
9	50660	-0.0218343		0.600433	0.600433	0	109	50660	0				8	118050	-1.24433		1.08809	1.08809	0	65	118050	0
9	217958	-0.0100543		2.71242	2.71242	0	101	217958	0				8	70797	-1.23248		0.681177	0.681177	0	94	70797	0
9	531362	-0.0073061		5.49484	5.49484	0	108	531362	0				8	383540	-1.16174		3.22685	3.22685	0	114	383540	0
9	109625	-0.00532508		1.21173	1.21173	0	45	109625	0				8	11848	-1.1549		0.163064	0.163064	0	109	11848	0
9	323725	-0.00200987		3.3371	3.3371	0	68	323725	0				8	486417	-1.1445		4.66868	4.66868	0	55	486417	0
9	495566	0	0	4.89791	4.89791	0	20	495566	0	495566			8	49634	-1.13293		0.5202	0.5202	0	28	49634	0
9	29895	0	0	0.31574	0.31574	0	21	29895	0	29895			8	65434	-1.11964		0.702095	0.702095	0	27	65434	0
9	340363	0	0	3.64303	3.64303	0	26	340363	0	340363			8	39434	-1.11699		0.352507	0.352507	0	106	39434	0
9	152160	0	0	1.36311	1.36311	0	36	152160	0	152160			8	150815	-1.10641		1.34024	1.34024	0	110	150815	0
9	138315	0	0	1.58552	1.58552	0	42	138315	0	138315			8	65789	-1.09822		0.734908	0.734908	0	143	65789	0
9	593746	0	0	4.72161	4.72161	0	44	593746	0	593746			8	124431	-1.09186		1.19414	1.19414	0	70	124431	0
9	326956	0	0	3.13873	3.13873	0	46	326956	0	326956			8	203920	-1.088		2.38868	2.38868	0	66	203920	0
9	566370	0	0	6.38361	6.38361	0	62	566370	0	566370			8	68300	-1.07729		0.579849	0.579849	0	57	68300	0
9	246664	0	0	1.93041	1.93041	0	63	246664	0	246664			8	29335	-1.07111		0.373078	0.373078	0	108	29335	0
9	562857	0	0	4.96389	4.96389	0	65	562857	0	562857			8	59279	-1.05144		0.520271	0.520271	0	104	59279	0
9	534239	0	0	4.67286	4.67286	0	80	534239	0	534239			8	79634	-1.04889		0.75757	0.75757	0	101	79634	0
9	181258	0	0	1.73795	1.73795	0	91	181258	0	181258			8	138290	-1.04848		1.3896	1.3896	0	77	138290	0
9	522012	0	0	5.16909	5.16909	0	92	522012	0	522012			8	119969	-1.04574		1.25843	1.25843	0	64	119969	0
9	231070	0	0	2.38137	2.38137	0	111	231070	0	231070			8	111625	-1.04218		0.964546	0.964546	0	63	111625	0
9	472214	0	0	4.57388	4.57388	0	112	472214	0	472214			8	365757	-1.00845		3.45823	3.45823	0	24	365757	0
9	14978	7.063	7.063	0.174657	0	0.174657	5	0	14978				8	280459	-0.985867		2.67745	2.67745	0	103	280459	0
9	12645	8.00439	8.00439	0.131055	0	0.131055	6	0	12645				8	191304	-0.98331		1.58528	1.58528	0	93	191304	0
SUM	17796237												8	91603	-0.968732		0.86609	0.86609	0	75	91603	0
10	33763	-1.5859		0.398182	0.398182	0	134	33763	0				8	78932	-0.956874		0.888957	0.888957	0	123	78932	0
10	200282	-1.56209		2.3399	2.3399	0	127	200282	0				8	389308	-0.943765		3.56154	3.56154	0	20	389308	0
10	186922	-1.25048		2.37133	2.37133	0	156	186922	0				8	105510	-0.940575		1.09779	1.09779	0	67	105510	0
10	178971	-1.18514		2.26214	2.26214	0	197	178971	0				8	166688	-0.937289		1.75343	1.75343	0	36	166688	0
10	351501	-1.10414		3.68693	3.68693	0	116	351501	0				8	198654	-0.934516		2.04703	2.04703	0	135	198654	0
10	272818	-1.07238		3.30359	3.30359	0	167	272818	0				8	117589	-0.930452		1.08085	1.08085	0	76	117589	0
10	69070	-0.991425		0.925097	0.925097	0	195	69070	0				8	256023	-0.91832		2.45022	2.45022	0	87	256023	0
10	298377	-0.936838		3.23994	3.23994	0	146	298377	0				8	232206	-0.917528		1.84801	1.84801	0	82	232206	0
10	45356	-0.890817		0.661251	0.661251	0	150	45356	0				8	123940	-0.91275		1.10541	1.10541	0	49	123940	0
10	120891	-0.869928		1.46567	1.46567	0	194	120891	0				8	248863	-0.89129		2.2017	2.2017	0	96	248863	0
10	33997	-0.78205		0.400835	0.400835	0	192	33997	0				8	216394	-0.889624		2.28093	2.28093	0	89	216394	0
10	368338	-0.717364		3.78658	3.78658	0	123	368338	0				8	378708	-0.88091		3.3315	3.3315	0	42	378708	0
10	50840	-0.70034		0.518726	0.518726	0	101	50840	0				8	224170	-0.879298		2.07646	2.07646	0	22	224170	0
10	110233	-0.699812		1.55495	1.55495	0	94	110233	0				8	309998	-0.876669		2.85919	2.85919	0	92	309998	0
10	151171	-0.688373		1.59144	1.59144	0	93	151171	0				8	72494	-0.872341		0.808212	0.808212	0	95	72494	0
10	149177	-0.668861		1.82289	1.82289	0	177	149177	0				8	122520	-0.863293		1.16123	1.16123	0	72	122520	0
10	124389	-0.632289		1.42985	1.42985	0	59	124389	0				8	214910	-0.851524		2.03925	2.03925	0	0	214910	0
10	8315	-0.620591		0.138497	0.138497	0	190	8315	0				8	157876	-0.850535		1.26756	1.26756	0	30	157876	0
10	212108	-0.59601		2.42068	2.42068	0	110	212108	0				8	147533	-0.846869		1.47342	1.47342	0	144	147533	0
10	236390	-0.516011		2.84755	2.84755	0	102	236390	0				8	41248	-0.844293		0.354193	0.354193	0	124	41248	0
10	72355	-0.424837		0.894984	0.894984	0	120	72355	0				8	266033	-0.834007		2.13514	2.13514	0	68	266033	0
10	285387	-0.382758		3.61963	3.61963	0	179	285387	0				8	101463	-0.822235		1.21697	1.21697	0	39	101463	0
10	198879	-0.377961		2.28366	2.28366	0	90	198879	0				8	294776	-0.809458		2.86968	2.86968	0	54	294776	0
10	44234	-0.375053		0.872059	0.872059	0	60	44234	0				8	242351	-0.804246		2.13061	2.13061	0	100	242351	0
10	84711	-0.331905		0.989317	0.989317	0	114	84711	0				8	297253	-0.791948		2.99774	2.99774	0	105	297253	0
10	102587	-0.286661		1.12411	1.12411	0	95	102587	0				8	885302	-0.786723		6.93198	6.93198	0	58	885302	0
10	360216	-0.259267		4.49183	4.49183	0	98	360216	0				8	256496	-0.779494		2.80774	2.80774	0	97	256496	0
10	75391	-0.252055		1.0354	1.0354	0	58	75391	0				8	131033	-0.773184		1.32001	1.32001	0	91	131033	0
10	208881	-0.201033		2.26116	2.26116	0	121	208881	0				8	704146	-0.771759		6.35287	6.35287	0	116	704146	0
10	11764	-0.196703		0.485758	0.485758	0	63	11764	0				8	409708	-0.758387		3.88426	3.88426	0	140	409708	0
10	239670	-0.175112		3.80777	3.80777	0	78	239670	0				8	453747	-0.757942		4.29127	4.29127	0	85	453747	0
10	348144	-0.0317394		3.7504	3.7504	0	117	348144	0				8	147205	-0.742521		1.5405	1.5405	0	141	147205	0
10	33198	0	0	0.359021	0.273728	0.085293	81	25311.1	7886.88	33198			8	377641	-0.730424		3.59124	3.59124	0	83	377641	0
10	490549	0	0	5.98518	5.98518	0	112	490549	0	490549			8	178257	-0.720912		1.70441	1.70441	0	41	178257	0
10	3784	0.417581	0.417581	0.0489737	0	0.0489737	218	0	3784				8	85067	-0.720094		0.872512	0.872512	0	12	85067	0
SUM	5762659												8	132286	-0.719633		1.41097	1.41097	0	21	132286	0
11	5271	-1.3395		0.409051	0.409051	0	102	5271	0				8	195399	-0.716805		2.03746	2.03746	0	86	195399	0
11	5934	-1.26258		0.0489793	0.0489793	0	92	5934	0				8	433851	-0.665767		4.33771	4.33771	0	130	433851	0
11	12210	-1.11276		0.204352	0.204352	0	95	12210	0				8	181229	-0.656962		1.77703	1.77703	0	137	181229	0
11	38261	-1.07269		0.673418	0.673418	0	113	38261	0				8	412074	-0.648284		3.95436	3.95436	0	131	412074	0
11	7670	-1.02629		0.0838072	0.0838072	0	118	7670	0				8	332502	-0.634609		2.7778	2.7778	0	53	332502	0
11	7131	-0.997718		0.0706566	0.0706566	0	85	7131	0				8	382184	-0.624607		3.8177	3.8177	0	69	382184	0
11	45940	-0.991723		0.559363	0.559363	0	75	45940	0				8	205568	-0.622834		2.06256	2.06256	0	129	205568	0
11	194312	-0.97041		2.24997	2.24997	0	103	194312	0				8	492887	-0.622566		4.33647	4.33647	0	79	492887	0
11	5332	-0.780442		0.133746	0.133746	0	54	5332	0				8	69799	-0.621892		0.783109	0.783109	0	138	69799	0
11	156023	-0.774359		2.01458	2.01458	0	58	156023	0				8	512494	-0.612664		5.1774	5.1774	0	47	512494	0
11	110315	-0.748717		1.2062	1.2062	0	115	110315	0				8	359727	-0.609216		3.20764	3.20764	0	115	359727	0
11	63614	-0.743986		0.982897	0.982897	0	110	63614	0				8	200290	-0.598893		2.31896	2.31896	0	6	200290	0
11	12828	-0.736857		0.193834	0.193834	0	61	12828	0				8	117336	-0.590428		1.11896	1.11896	0	127	117336	0
11	161139	-0.733596		1.88993	1.88993	0	86	161139	0				8	269547	-0.589277		2.82968	2.82968	0	56	269547	0
11	24559	-0.72663		0.277104	0.277104	0	138	24559	0				8	211140	-0.586989		2.08905	2.08905	0	43	211140	0
11	37836	-0.713675		0.530931	0.530931	0	109	37836	0				8	667049	-0.578803		6.75591	6.75591	0	37	667049	0
11	187090	-0.678695		2.27581	2.27581	0	70	187090	0				8	309699	-0.5725		3.21533	3.21533	0	169	309699	0
11	20704	-0.677815		0.941863	0.941863	0	57	20704	0				8	729702	-0.569185		5.87388	5.87388	0	29	729702	0
11	280750	-0.630315		3.52384	3.52384	0	139	280750	0				8	349146	-0.566757		3.18941	3.18941	0	26	349146	0
11	11132	-0.629695		0.572379	0.572379	0	80	11132	0				8	151285	-0.551967		1.77595	1.77595	0	5	151285	0
11	192754	-0.623601		2.62934	2.62934	0	123	192754	0				8	375314	-0.548575		3.66543	3.66543	0	122	375314	0
11	39444	-0.595115		1.38392	1.38392	0	88	39444	0				8	311003	-0.546044		3.46074	3.46074	0	168	311003	0
11	317167	-0.540042		3.89823	3.89823	0	66	317167	0				8	134905	-0.519478		1.39369	1.39369	0	40	134905	0
11	170990	-0.519443		2.00513	2.00513	0	97	170990	0				8	172848	-0.507765		1.78312	1.78312	0	23	172848	0
11	14283	-0.476569		0.825197	0.825197	0	62	14283	0				8	114728	-0.507617		1.21778	1.21778	0	2	114728	0
11	393153	-0.462231		3.96224	3.96224	0	124	393153	0				8	137825	-0.507602		1.47538	1.47538	0	19	137825	0
11	89497	-0.457469		1.16765	1.16765	0	46	89497	0				8	295464	-0.50651		3.00857	3.00857	0	44	295464	0
11	665363	-0.452294		7.18221	7.18221	0	117	665363	0				8	365259	-0.486591		3.86425	3.86425	0	117	365259	0
11	76521	-0.367103		0.939577	0.939577	0	43	76521	0				8	106551	-0.475987		1.1401	1.1401	0	33	106551	0
11	50671	-0.354155		1.24416	1.24416	0	122	50671	0				8	234331	-0.475279		2.45823	2.45823	0	7	234331	0
11	499982	-0.276923		5.60625	5.60625	0	120	499982	0				8	406134	-0.474457		3.85856	3.85856	0	73	406134	0
11	57695	-0.269535		1.3186	1.3186	0	44	57695	0				8	244683	-0.449109		2.54819	2.54819	0	35	244683	0
11	33612	-0.262403		0.679621	0.679621	0	42	33612	0				8	341334	-0.44243		2.82535	2.82535	0	38	341334	0
11	36800	-0.235428		1.62603	1.62603	0	40	36800	0				8	446851	-0.431432		4.25252	4.25252	0	45	446851	0
11	44395	-0.18493		1.05807	1.05807	0	78	44395	0				8	516736	-0.423008		4.88591	4.88591	0	167	516736	0
11	157119	-0.173221		1.77638	1.77638	0	59	157119	0				8	616265	-0.414849		5.55993	5.55993	0	61	616265	0
11	192857	-0.142324		2.43099	2.43099	0	91	192857	0				8	480026	-0.40108		4.6467	4.6467	0	120	480026	0
11	76113	-0.108498		1.17604	1.17604	0	90	76113	0				8	263370	-0.390152		2.74307	2.74307	0	133	263370	0
11	169006	-0.0552282		2.19732	2.19732	0	63	169006	0				8	68798	-0.245781		1.00322	1.00322	0	11	68798	0
11	196786	0	0	2.45187	2.45187	0	79	196786	0	196786			8	115846	-0.182359		1.32328	1.32328	0	10	115846	0
11	512041	0	0	6.25	6.25	0	129	512041	0	512041			8	6777	0		0.0483686	0.0483686	0	60	6777	0	6777
SUM	5374300												8	103232	0		1.09071	1.09071	0	111	103232	0	103232
12	11456	-1.05877		0.0553998	0.0553998	0	58	11456	0				SUM	24721478
12	124103	-1.05367		1.45251	1.45251	0	75	124103	0				9	48278	-1.5709		0.455329	0.455329	0	147	48278	0
12	21819	-0.966318		0.259019	0.259019	0	61	21819	0				9	86849	-1.41921		0.674045	0.674045	0	204	86849	0
12	19254	-0.962384		0.39019	0.39019	0	71	19254	0				9	142852	-1.31091		1.11209	1.11209	0	163	142852	0
12	99219	-0.94527		1.39692	1.39692	0	112	99219	0				9	70503	-1.30647		0.634675	0.634675	0	178	70503	0
12	92574	-0.929379		1.46086	1.46086	0	89	92574	0				9	82981	-1.1807		0.795688	0.795688	0	170	82981	0
12	25310	-0.917813		0.479344	0.479344	0	90	25310	0				9	137626	-1.16884		1.0811	1.0811	0	143	137626	0
12	114191	-0.893218		1.62362	1.62362	0	56	114191	0				9	257351	-1.15966		1.91924	1.91924	0	135	257351	0
12	87441	-0.865079		1.13198	1.13198	0	63	87441	0				9	80796	-1.12708		0.631708	0.631708	0	164	80796	0
12	65199	-0.832942		0.758866	0.758866	0	29	65199	0				9	307038	-1.0664		1.82458	1.82458	0	215	307038	0
12	19433	-0.828101		0.442528	0.442528	0	69	19433	0				9	167345	-1.02561		1.24284	1.24284	0	206	167345	0
12	213219	-0.810594		2.46406	2.46406	0	83	213219	0				9	666731	-0.977646		4.66684	4.66684	0	166	666731	0
12	78864	-0.762959		0.923915	0.923915	0	44	78864	0				9	641752	-0.970273		3.40739	3.40739	0	167	641752	0
12	133258	-0.757199		1.58254	1.58254	0	27	133258	0				9	370507	-0.929938		3.29112	3.29112	0	153	370507	0
12	64758	-0.757015		0.785805	0.785805	0	106	64758	0				9	1120780	-0.910962		4.93275	4.93275	0	212	1120780	0
12	35520	-0.746144		0.474765	0.474765	0	94	35520	0				9	201874	-0.888874		1.38447	1.38447	0	149	201874	0
12	124261	-0.742483		1.41413	1.41413	0	109	124261	0				9	328375	-0.855946		2.59879	2.59879	0	185	328375	0
12	110323	-0.738593		1.29279	1.29279	0	110	110323	0				9	153847	-0.850171		1.22576	1.22576	0	107	153847	0
12	89886	-0.737382		1.1349	1.1349	0	81	89886	0				9	309315	-0.844915		2.24506	2.24506	0	139	309315	0
12	22290	-0.733228		0.620925	0.620925	0	92	22290	0				9	137573	-0.827915		1.15831	1.15831	0	209	137573	0
12	99703	-0.718196		1.32265	1.32265	0	28	99703	0				9	553726	-0.823194		3.26974	3.26974	0	168	553726	0
12	42302	-0.711758		0.48527	0.48527	0	121	42302	0				9	321905	-0.820306		2.3864	2.3864	0	172	321905	0
12	142185	-0.710974		1.77254	1.77254	0	62	142185	0				9	364818	-0.817067		2.59333	2.59333	0	142	364818	0
12	33671	-0.705215		0.44215	0.44215	0	60	33671	0				9	40854	-0.811743		0.574569	0.574569	0	120	40854	0
12	61378	-0.700477		0.718718	0.718718	0	88	61378	0				9	188843	-0.784346		1.25174	1.25174	0	186	188843	0
12	182512	-0.678729		2.1476	2.1476	0	102	182512	0				9	124299	-0.764871		1.14181	1.14181	0	238	124299	0
12	136774	-0.674327		1.64183	1.64183	0	113	136774	0				9	589190	-0.755619		3.5469	3.5469	0	160	589190	0
12	186363	-0.660637		2.09875	2.09875	0	86	186363	0				9	446440	-0.755513		2.9047	2.9047	0	162	446440	0
12	163280	-0.658267		1.752	1.752	0	105	163280	0				9	334092	-0.738857		2.38667	2.38667	0	174	334092	0
12	99202	-0.656987		1.0774	1.0774	0	111	99202	0				9	17448	-0.7347		0.114624	0.114624	0	146	17448	0
12	85010	-0.647647		1.4899	1.4899	0	57	85010	0				9	291097	-0.686539		2.06117	2.06117	0	196	291097	0
12	158767	-0.64278		2.00671	2.00671	0	45	158767	0				9	543345	-0.679351		5.52916	5.52916	0	218	543345	0
12	29546	-0.636312		0.594011	0.594011	0	82	29546	0				9	186420	-0.66475		1.1244	1.1244	0	150	186420	0
12	13640	-0.635656		0.223676	0.223676	0	126	13640	0				9	292384	-0.663499		1.90487	1.90487	0	200	292384	0
12	128242	-0.633599		1.98965	1.98965	0	125	128242	0				9	142707	-0.651593		0.878872	0.878872	0	195	142707	0
12	64552	-0.628697		0.879044	0.879044	0	95	64552	0				9	158528	-0.650014		1.17384	1.17384	0	188	158528	0
12	58781	-0.612217		0.785042	0.785042	0	32	58781	0				9	864372	-0.64883		5.56665	5.56665	0	177	864372	0
12	49694	-0.601076		0.624928	0.624928	0	87	49694	0				9	318859	-0.645865		2.41136	2.41136	0	236	318859	0
12	5662	-0.574942		0.03975	0.03975	0	47	5662	0				9	74251	-0.632781		0.768571	0.768571	0	207	74251	0
12	36347	-0.571422		0.74516	0.74516	0	107	36347	0				9	1081890	-0.620447		6.55708	6.55708	0	176	1081890	0
12	23891	-0.560308		0.415581	0.415581	0	4	23891	0				9	532488	-0.599947		3.37184	3.37184	0	187	532488	0
12	189678	-0.554664		2.17422	2.17422	0	84	189678	0				9	434065	-0.594969		3.4251	3.4251	0	184	434065	0
12	227078	-0.53048		2.46906	2.46906	0	124	227078	0				9	208282	-0.589639		1.83956	1.83956	0	211	208282	0
12	93711	-0.52752		1.04406	1.04406	0	108	93711	0				9	347588	-0.575593		2.37825	2.37825	0	235	347588	0
12	116521	-0.520208		1.79857	1.79857	0	34	116521	0				9	635852	-0.5463		4.2759	4.2759	0	134	635852	0
12	7291	-0.515684		0.107116	0.107116	0	16	7291	0				9	712849	-0.525333		4.54344	4.54344	0	210	712849	0
12	510331	-0.510573		6.31768	6.31768	0	67	510331	0				9	604361	-0.517228		4.72027	4.72027	0	152	604361	0
12	27891	-0.504167		0.627118	0.627118	0	50	27891	0				9	171211	-0.509311		1.06296	1.06296	0	201	171211	0
12	257021	-0.493694		3.36996	3.36996	0	30	257021	0				9	877557	-0.50298		7.05397	7.05397	0	242	877557	0
12	198540	-0.484024		2.20536	2.20536	0	40	198540	0				9	1062000	-0.498524		7.47454	7.47454	0	192	1062000	0
12	412116	-0.472879		4.73909	4.73909	0	119	412116	0				9	1096110	-0.496218		5.85531	5.85531	0	202	1096110	0
12	103999	-0.471369		1.92289	1.92289	0	127	103999	0				9	161727	-0.46089		1.19356	1.19356	0	245	161727	0
12	126336	-0.468421		1.40001	1.40001	0	122	126336	0				9	134786	-0.449115		1.04524	1.04524	0	190	134786	0
12	182459	-0.443122		2.38647	2.38647	0	78	182459	0				9	1290420	-0.43659		8.87452	8.87452	0	205	1290420	0
12	55749	-0.426798		0.528381	0.528381	0	73	55749	0				9	21700	-0.427411		0.1344	0.1344	0	220	21700	0
12	239576	-0.414422		2.76657	2.76657	0	100	239576	0				9	331388	-0.409843		1.87307	1.87307	0	246	331388	0
12	312412	-0.394134		4.0478	4.0478	0	72	312412	0				9	1887560	-0.401997		11.5229	11.5229	0	217	1887560	0
12	329412	-0.383555		3.6016	3.6016	0	70	329412	0				9	819834	-0.394571		4.5903	4.5903	0	194	819834	0
12	316293	-0.368222		3.65559	3.65559	0	123	316293	0				9	441750	-0.380742		3.49165	3.49165	0	241	441750	0
12	226237	-0.368067		2.84171	2.84171	0	33	226237	0				9	335671	-0.378509		2.57777	2.57777	0	173	335671	0
12	116038	-0.367327		1.44259	1.44259	0	99	116038	0				9	710628	-0.37844		4.92383	4.92383	0	138	710628	0
12	200222	-0.344521		2.27413	2.27413	0	116	200222	0				9	293160	-0.372673		1.75239	1.75239	0	197	293160	0
12	76606	-0.34087		0.96398	0.96398	0	103	76606	0				9	308433	-0.371264		1.84895	1.84895	0	189	308433	0
12	75004	-0.332982		0.988645	0.988645	0	39	75004	0				9	140363	-0.357295		1.19343	1.19343	0	198	140363	0
12	4366	-0.332826		0.0228392	0.0228392	0	8	4366	0				9	1491100	-0.356438		8.55498	8.55498	0	175	1491100	0
12	110959	-0.330741		1.24732	1.24732	0	91	110959	0				9	357306	-0.318618		2.94816	2.94816	0	219	357306	0
12	154296	-0.327366		1.4952	1.4952	0	77	154296	0				9	262769	-0.317914		2.11992	2.11992	0	180	262769	0
12	192191	-0.288803		2.20761	2.20761	0	98	192191	0				9	604661	-0.314801		5.18525	5.18525	0	113	604661	0
12	114423	-0.279455		1.24681	1.24681	0	128	114423	0				9	149933	-0.31137		1.56914	1.56914	0	148	149933	0
12	446393	-0.277622		5.20115	5.20115	0	53	446393	0				9	342424	-0.308181		3.08163	3.08163	0	106	342424	0
12	23497	-0.253258		0.289094	0.289094	0	79	23497	0				9	689389	-0.288333		5.24657	5.24657	0	141	689389	0
12	123570	-0.251502		1.49723	1.49723	0	85	123570	0				9	301923	-0.287252		2.7078	2.7078	0	240	301923	0
12	312820	-0.247135		3.77455	3.77455	0	104	312820	0				9	692574	-0.28534		4.52378	4.52378	0	208	692574	0
12	32707	-0.17733		0.426155	0.426155	0	5	32707	0				9	743573	-0.271471		5.52138	5.52138	0	157	743573	0
12	241575	-0.0810296		3.15608	3.15608	0	52	241575	0				9	184253	-0.268456		1.72287	1.72287	0	244	184253	0
12	294678	-0.0751382		3.11883	3.11883	0	80	294678	0				9	128061	-0.229799		1.02652	1.02652	0	171	128061	0
12	83848	-0.058484		0.919285	0.919285	0	76	83848	0				9	1128070	-0.227191		8.8966	8.8966	0	191	1128070	0
12	186688	0	0	1.76923	1.76923	0	51	186688	0	186688			9	682993	-0.223893		4.78671	4.78671	0	213	682993	0
12	30794	0	0	0.298208	0.298208	0	65	30794	0	30794			9	686045	-0.210454		4.60432	4.60432	0	118	686045	0
12	239659	0	0	2.97101	2.97101	0	96	239659	0	239659			9	1028900	-0.18324		6.05807	6.05807	0	199	1028900	0
12	11177	1.36821	1.36821	0.162506	0	0.162506	101	0	11177				9	83125	-0.178285		0.874679	0.874679	0	156	83125	0
SUM	10358042												9	755035	-0.178172		5.03004	5.03004	0	243	755035	0
13	73645	-1.05991		0.869791	0.869791	0	57	73645	0				9	285591	-0.174266		2.34143	2.34143	0	247	285591	0
13	13185	-0.993692		0.169709	0.169709	0	62	13185	0				9	142705	-0.166602		1.38607	1.38607	0	216	142705	0
13	164867	-0.969274		2.0797	2.0797	0	65	164867	0				9	525633	-0.159441		3.94711	3.94711	0	193	525633	0
13	58575	-0.924785		0.640512	0.640512	0	61	58575	0				9	30573	-0.143505		0.146914	0.146914	0	151	30573	0
13	29472	-0.908943		0.324956	0.324956	0	37	29472	0				9	51139	-0.107306		0.550574	0.550574	0	136	51139	0
13	110229	-0.854791		1.25545	1.25545	0	36	110229	0				9	534311	-0.0745078		4.12125	4.12125	0	203	534311	0
13	117280	-0.755042		1.15585	1.15585	0	87	117280	0				9	56088	-0.0651764		0.404468	0.404468	0	145	56088	0
13	26071	-0.753648		0.350453	0.350453	0	46	26071	0				9	159916	-0.0635277		1.02513	1.02513	0	214	159916	0
13	117717	-0.720984		1.35373	1.35373	0	67	117717	0				9	447745	-0.0125208		3.57414	3.57414	0	239	447745	0
13	166789	-0.686111		1.83617	1.83617	0	51	166789	0				9	47471	0	0	0.489312	0.319429	0.169883	124	30989.7	16481.3	47471
13	207229	-0.685674		2.26059	2.26059	0	71	207229	0				9	18290	0	0	0.182028	0.14204	0.039988	132	14272	4017.96	18290
13	80125	-0.663316		0.900863	0.900863	0	85	80125	0				9	45189	0	0	0.470883	0.393058	0.077825	159	37720.4	7468.59	45189
13	112406	-0.661111		1.19602	1.19602	0	104	112406	0				9	85711	0	0	1.07661	1.0248	0.05181	161	81586.3	4124.7	85711
13	218026	-0.656861		2.53025	2.53025	0	120	218026	0				9	351079	0	0	2.64321	2.64321	0	165	351079	0	351079
13	34446	-0.652079		0.397239	0.397239	0	75	34446	0				9	91002	0	0	0.448417	0.448417	0	169	91002	0	91002
13	34051	-0.638287		0.548176	0.548176	0	90	34051	0				9	459449	0	0	3.54093	3.54093	0	181	459449	0	459449
13	108886	-0.617153		1.12262	1.12262	0	78	108886	0				9	34142	0	0	0.202585	0.170167	0.032418	182	28678.5	5463.46	34142
13	122039	-0.614124		1.32303	1.32303	0	98	122039	0				9	494015	0	0	3.8596	3.8596	0	183	494015	0	494015
13	121573	-0.606136		1.36893	1.36893	0	89	121573	0				9	455886	0	0	3.51971	3.51971	0	221	455886	0	455886
13	44622	-0.599348		0.565738	0.565738	0	19	44622	0				9	25588	0	0	0.275048	0.203158	0.07189	234	18900	6688	25588
13	529266	-0.548862		5.40804	5.40804	0	101	529266	0				9	3777	0.467127	0.467127	0.0276997	0	0.0276997	232	0	3777
13	65037	-0.533793		0.798264	0.798264	0	115	65037	0				9	8190	0.647865	0.647865	0.152533	0	0.152533	98	0	8190
13	98055	-0.525876		1.23199	1.23199	0	103	98055	0				9	15677	0.74181	0.74181	0.147725	0	0.147725	230	0	15677
13	102341	-0.52035		1.35513	1.35513	0	73	102341	0				9	4526	0.954797	0.954797	0.0307575	0	0.0307575	90	0	4526
13	64420	-0.518773		0.7683	0.7683	0	124	64420	0				9	4840	1.61936	1.61936	0.0183158	0	0.0183158	237	0	4840
13	315477	-0.517868		3.90158	3.90158	0	126	315477	0				9	9213	1.77192	1.77192	0.0783134	0	0.0783134	233	0	9213
13	295113	-0.50899		3.28274	3.28274	0	127	295113	0				9	8644	1.96941	1.96941	0.0888223	0	0.0888223	229	0	8644
13	153406	-0.49708		1.89346	1.89346	0	88	153406	0				9	12333	4.60672	4.60672	0.242917	0	0.242917	81	0	12333
13	52270	-0.493775		0.637998	0.637998	0	29	52270	0				9	51751	5.00993	5.00993	0.695561	0	0.695561	228	0	51751
13	38935	-0.491971		0.558723	0.558723	0	31	38935	0				9	8316	7.03652	7.03652	0.0543437	0	0.0543437	226	0	8316
13	30171	-0.477205		0.349818	0.349818	0	110	30171	0				9	6450	8.20643	8.20643	0.0668811	0	0.0668811	227	0	6450
13	36956	-0.475813		0.515549	0.515549	0	44	36956	0				9	4559	11.9907	11.9907	0.0432895	0	0.0432895	225	0	4559
13	87454	-0.474812		0.984492	0.984492	0	72	87454	0				SUM	40599557
13	34007	-0.466189		0.408214	0.408214	0	32	34007	0				10	189631	-1.81758		1.62445	1.62445	0	63	189631	0
13	45062	-0.457778		0.653764	0.653764	0	100	45062	0				10	467650	-1.60256		3.5741	3.5741	0	52	467650	0
13	155770	-0.445098		1.83918	1.83918	0	59	155770	0				10	419781	-1.60222		3.06166	3.06166	0	56	419781	0
13	66841	-0.44458		0.841228	0.841228	0	25	66841	0				10	205274	-1.58782		1.55374	1.55374	0	71	205274	0
13	120464	-0.434903		1.34587	1.34587	0	77	120464	0				10	164464	-1.58357		1.35315	1.35315	0	77	164464	0
13	37268	-0.434454		0.479534	0.479534	0	93	37268	0				10	218199	-1.58176		1.90157	1.90157	0	33	218199	0
13	21506	-0.434028		0.554267	0.554267	0	53	21506	0				10	428563	-1.54789		3.29013	3.29013	0	69	428563	0
13	225382	-0.426791		2.60738	2.60738	0	60	225382	0				10	201429	-1.53693		1.73145	1.73145	0	72	201429	0
13	88461	-0.401409		1.01862	1.01862	0	121	88461	0				10	416610	-1.48844		3.65145	3.65145	0	55	416610	0
13	125120	-0.396995		1.50897	1.50897	0	48	125120	0				10	471572	-1.48378		3.96269	3.96269	0	30	471572	0
13	117468	-0.389892		1.35357	1.35357	0	30	117468	0				10	307569	-1.43006		2.66322	2.66322	0	60	307569	0
13	87640	-0.382991		1.07366	1.07366	0	20	87640	0				10	980406	-1.42553		7.09336	7.09336	0	59	980406	0
13	64672	-0.380653		0.907627	0.907627	0	33	64672	0				10	886146	-1.40322		6.20769	6.20769	0	42	886146	0
13	117254	-0.36876		1.55344	1.55344	0	18	117254	0				10	303578	-1.38376		1.76024	1.76024	0	35	303578	0
13	60941	-0.362605		0.837737	0.837737	0	79	60941	0				10	559404	-1.37755		4.49954	4.49954	0	70	559404	0
13	18186	-0.356799		0.208976	0.208976	0	74	18186	0				10	117975	-1.34292		1.03305	1.03305	0	34	117975	0
13	68970	-0.344256		1.01037	1.01037	0	69	68970	0				10	187937	-1.32302		1.40109	1.40109	0	66	187937	0
13	26801	-0.339809		0.345682	0.345682	0	22	26801	0				10	39544	-1.30997		0.605673	0.605673	0	12	39544	0
13	58984	-0.338926		0.716138	0.716138	0	26	58984	0				10	403615	-1.28513		3.22183	3.22183	0	89	403615	0
13	150063	-0.329341		1.9103	1.9103	0	143	150063	0				10	577084	-1.27792		5.32047	5.32047	0	76	577084	0
13	95273	-0.300993		1.26583	1.26583	0	39	95273	0				10	200145	-1.27066		1.82699	1.82699	0	23	200145	0
13	65047	-0.285441		0.790213	0.790213	0	43	65047	0				10	805466	-1.26248		6.5062	6.5062	0	45	805466	0
13	144605	-0.256937		1.83912	1.83912	0	123	144605	0				10	886659	-1.25246		6.76916	6.76916	0	88	886659	0
13	28005	-0.256381		0.351842	0.351842	0	50	28005	0				10	639970	-1.24469		4.42789	4.42789	0	75	639970	0
13	378322	-0.248657		4.40044	4.40044	0	40	378322	0				10	277881	-1.24		1.99739	1.99739	0	37	277881	0
13	68384	-0.245897		0.941122	0.941122	0	112	68384	0				10	37912	-1.23269		0.45853	0.45853	0	13	37912	0
13	57466	-0.239275		0.686692	0.686692	0	24	57466	0				10	839110	-1.22595		5.66526	5.66526	0	65	839110	0
13	200451	-0.238105		2.25897	2.25897	0	99	200451	0				10	971421	-1.22549		6.54512	6.54512	0	62	971421	0
13	54696	-0.235753		0.644546	0.644546	0	27	54696	0				10	458076	-1.20184		3.90146	3.90146	0	57	458076	0
13	62159	-0.225756		0.708649	0.708649	0	42	62159	0				10	615334	-1.18642		4.54043	4.54043	0	68	615334	0
13	30646	-0.203931		0.413608	0.413608	0	34	30646	0				10	471021	-1.15339		4.17432	4.17432	0	21	471021	0
13	169344	-0.193432		2.29477	2.29477	0	28	169344	0				10	507187	-1.15194		4.05236	4.05236	0	50	507187	0
SUM	6875392												10	620540	-1.15035		4.02559	4.02559	0	81	620540	0
14	54878	-0.917595		0.466131	0.466131	0	37	54878	0				10	771250	-1.06756		7.22495	7.22495	0	67	771250	0
14	596956	-0.598935		5.84815	5.84815	0	38	596956	0				10	438128	-1.03225		2.64403	2.64403	0	80	438128	0
14	28195	-0.588278		0.375771	0.375771	0	50	28195	0				10	229997	-0.982593		1.68268	1.68268	0	87	229997	0
14	346342	-0.484744		3.39763	3.39763	0	45	346342	0				10	482455	-0.920939		3.93944	3.93944	0	64	482455	0
14	75256	-0.469937		0.934734	0.934734	0	61	75256	0				10	36401	-0.917213		0.283427	0.283427	0	90	36401	0
14	57095	-0.436297		0.586216	0.586216	0	52	57095	0				10	116992	-0.867943		1.31748	1.31748	0	44	116992	0
14	234858	-0.424374		2.20016	2.20016	0	47	234858	0				10	667414	-0.850124		4.97677	4.97677	0	38	667414	0
14	117432	-0.420452		1.43791	1.43791	0	65	117432	0				10	555646	-0.791991		5.54374	5.54374	0	36	555646	0
14	207109	-0.39972		1.62851	1.62851	0	54	207109	0				10	375195	-0.757572		3.49314	3.49314	0	48	375195	0
14	66883	-0.373528		0.75465	0.75465	0	44	66883	0				10	31537	-0.713652		0.294675	0.294675	0	61	31537	0
14	837780	-0.370444		7.0038	7.0038	0	51	837780	0				10	383068	-0.648472		3.54208	3.54208	0	78	383068	0
14	3754	-0.36895		0.0362165	0.0362165	0	62	3754	0				10	488621	-0.647799		3.48592	3.48592	0	79	488621	0
14	82452	-0.331466		1.16806	1.16806	0	64	82452	0				10	754390	-0.605739		5.93192	5.93192	0	74	754390	0
14	291834	-0.32984		2.58667	2.58667	0	25	291834	0				10	70096	0		0.668677	0.619447	0.04923	49	64935.3	5160.68	70096
14	619602	-0.316612		5.63981	5.63981	0	28	619602	0				10	20203	0		0.160482	0.160482	0	73	20203	0	20203
14	332558	-0.31617		3.02974	3.02974	0	14	332558	0				SUM	20298546
14	63053	-0.314374		0.631754	0.631754	0	20	63053	0				11	80750	-1.57177		0.838613	0.838613	0	85	80750	0
14	246666	-0.30915		1.99503	1.99503	0	42	246666	0				11	89365	-1.43329		0.833809	0.833809	0	140	89365	0
14	507590	-0.22276		3.7039	3.7039	0	60	507590	0				11	231118	-1.39552		2.10403	2.10403	0	111	231118	0
14	671560	-0.213794		4.9489	4.9489	0	69	671560	0				11	138349	-1.35651		1.3576	1.3576	0	102	138349	0
14	270029	-0.199688		2.15168	2.15168	0	31	270029	0				11	100472	-1.30019		0.890873	0.890873	0	73	100472	0
14	66927	-0.1822		0.902125	0.902125	0	35	66927	0				11	324433	-1.2297		2.53789	2.53789	0	141	324433	0
14	109215	-0.171031		1.24358	1.24358	0	68	109215	0				11	126195	-1.22156		1.35817	1.35817	0	109	126195	0
14	42989	-0.171019		0.520132	0.520132	0	23	42989	0				11	321429	-1.21627		2.62245	2.62245	0	74	321429	0
14	158060	-0.166591		1.82831	1.82831	0	56	158060	0				11	147270	-1.19025		1.60521	1.60521	0	92	147270	0
14	151275	-0.119023		1.80341	1.80341	0	76	151275	0				11	1061300	-1.05145		8.23356	8.23356	0	99	1061300	0
14	1301880	-0.103136		12.0323	12.0323	0	81	1301880	0				11	44661	-1.05094		0.404302	0.404302	0	69	44661	0
14	527082	-0.0848562		4.15726	4.15726	0	24	527082	0				11	608913	-1.01799		4.70472	4.70472	0	89	608913	0
14	18450	-0.084033		0.214015	0.214015	0	72	18450	0				11	273355	-0.970459		2.12959	2.12959	0	121	273355	0
14	1071210	-0.0708602		8.5477	8.5477	0	32	1071210	0				11	375666	-0.968502		3.52348	3.52348	0	87	375666	0
14	270184	-0.0677047		2.47203	2.47203	0	26	270184	0				11	478632	-0.962068		3.39905	3.39905	0	108	478632	0
14	402462	-0.0614838		3.18098	3.18098	0	22	402462	0				11	210606	-0.945539		1.58135	1.58135	0	105	210606	0
14	237126	-0.0593181		1.73861	1.73861	0	53	237126	0				11	1238940	-0.919123		8.31901	8.31901	0	117	1238940	0
14	390516	-0.0588464		3.7036	3.7036	0	49	390516	0				11	295103	-0.900435		2.63699	2.63699	0	59	295103	0
14	81714	-0.0537269		1.04775	1.04775	0	40	81714	0				11	151619	-0.890501		1.2216	1.2216	0	135	151619	0
14	388020	-0.0459818		3.6011	3.6011	0	12	388020	0				11	376128	-0.889207		3.622	3.622	0	80	376128	0
14	265075	-0.0442218		1.91458	1.91458	0	33	265075	0				11	207600	-0.863491		1.77119	1.77119	0	125	207600	0
14	271988	-0.0233749		1.96137	1.96137	0	59	271988	0				11	680619	-0.85511		5.62992	5.62992	0	116	680619	0
14	868928	0	0	6.99936	6.99936	0	27	868928	0				11	1046260	-0.84424		7.97606	7.97606	0	127	1046260	0
14	1111740	0	0	8.74368	8.74368	0	34	1111740	0				11	74979	-0.828487		0.61022	0.61022	0	67	74979	0
14	492567	0	0	3.66504	3.66504	0	39	492567	0				11	1029890	-0.811721		9.0613	9.0613	0	76	1029890	0
14	145741	0	0	1.20129	1.20129	0	41	145741	0				11	480739	-0.805854		4.4469	4.4469	0	130	480739	0
14	313482	0	0	3.79697	3.79697	0	43	313482	0				11	25143	-0.804654		0.205225	0.205225	0	72	25143	0
14	974391	0	0	7.22958	7.22958	0	46	974391	0				11	40260	-0.789043		0.544005	0.544005	0	44	40260	0
14	1328910	0	0	9.82027	9.82027	0	48	1328910	0				11	505815	-0.765395		4.01419	4.01419	0	162	505815	0
14	532260	0	0	4.34914	4.34914	0	55	532260	0				11	9014	-0.719651		0.0690232	0.0690232	0	79	9014	0
14	449154	0	0	3.33654	3.33654	0	57	449154	0				11	233802	-0.618796		1.68159	1.68159	0	160	233802	0
14	21178	0	0	0.217883	0.140473	0.07741	58	13653.8	7524.17				11	415608	-0.585749		3.29116	3.29116	0	159	415608	0
14	218307	0	0	1.96919	1.96919	0	63	218307	0				11	318662	-0.537781		2.77724	2.77724	0	152	318662	0
14	895418	0	0	6.27786	6.27786	0	66	895418	0				11	299932	-0.533177		2.85543	2.85543	0	157	299932	0
14	133645	0	0	1.02118	1.02118	0	67	133645	0				11	756890	-0.48713		5.75155	5.75155	0	151	756890	0
14	1118390	0	0	10.5109	10.5109	0	70	1118390	0				11	368546	-0.424811		3.02856	3.02856	0	145	368546	0
14	489780	0	0	4.56684	4.56684	0	71	489780	0				11	291683	-0.360309		2.82653	2.82653	0	61	291683	0
14	411998	0	0	3.88759	3.88759	0	73	411998	0				11	107190	-0.350229		0.83716	0.83716	0	58	107190	0
14	2034360	0	0	14.5261	14.5261	0	74	2034360	0				11	592779	-0.305729		4.91208	4.91208	0	185	592779	0
14	185056	0	0	1.53827	1.53827	0	75	185056	0				11	161798	-0.143259		1.33424	1.33424	0	146	161798	0
14	452059	0	0	3.76374	3.76374	0	77	452059	0				11	13677	0.375		0.125034	0	0.125034	186	0	13677	13677
14	645990	0	0	6.4387	6.4387	0	78	645990	0				11	27355	1.40339	1.40339	0.384376	0	0.384376	184	0	27355	27355
14	440258	0	0	3.17374	3.17374	0	79	440258	0				SUM	14362545
SUM	24729667												12	102528	-1.11165		0.875844	0.875844	0	76	102528	0
15	9265	-0.65983		0.0855824	0.0855824	0	88	9265	0				12	172599	-1.04185		1.65731	1.65731	0	58	172599	0
15	7357	-0.466044		0.0750943	0.0750943	0	79	7357	0				12	15952	-0.918386		0.250806	0.250806	0	77	15952	0
15	193438	-0.454892		1.90148	1.90148	0	74	193438	0				12	30462	-0.79776		0.309262	0.309262	0	64	30462	0
15	160926	-0.364602		1.52869	1.52869	0	46	160926	0				12	158795	-0.715847		1.17092	1.17092	0	38	158795	0
15	5310	-0.361952		0.0276703	0.0276703	0	83	5310	0				12	207432	-0.68503		2.07128	2.07128	0	39	207432	0
15	61006	-0.323558		0.758229	0.758229	0	40	61006	0				12	294827	-0.678075		2.91497	2.91497	0	59	294827	0
15	315644	-0.278268		3.16464	3.16464	0	68	315644	0				12	366372	-0.645514		2.99213	2.99213	0	54	366372	0
15	613887	-0.259035		6.01674	6.01674	0	77	613887	0				12	38806	-0.631464		0.420908	0.420908	0	56	38806	0
15	66129	-0.249511		0.686506	0.686506	0	50	66129	0				12	42191	-0.626595		0.408893	0.408893	0	79	42191	0
15	33435	-0.247746		0.400289	0.400289	0	57	33435	0				12	90066	-0.536517		1.00203	1.00203	0	55	90066	0
15	38305	-0.228739		0.520344	0.520344	0	82	38305	0				12	992496	-0.484574		7.77787	7.77787	0	62	992496	0
15	298011	-0.224185		2.69958	2.69958	0	71	298011	0				12	514510	-0.427117		3.39937	3.39937	0	63	514510	0
15	65900	-0.213508		0.535581	0.535581	0	43	65900	0				12	120472	-0.412578		0.570712	0.570712	0	43	120472	0
15	88894	-0.206506		0.822741	0.822741	0	48	88894	0				12	250431	-0.407533		1.56226	1.56226	0	65	250431	0
15	481335	-0.206141		4.7946	4.7946	0	84	481335	0				12	94709	-0.398942		1.38451	1.38451	0	51	94709	0
15	126601	-0.197189		0.994994	0.994994	0	36	126601	0				12	342767	-0.392954		2.65373	2.65373	0	81	342767	0
15	189460	-0.193309		1.6576	1.6576	0	60	189460	0				12	534306	-0.392913		4.10362	4.10362	0	61	534306	0
15	93416	-0.185813		1.16876	1.16876	0	47	93416	0				12	139068	-0.390644		1.35162	1.35162	0	74	139068	0
15	975330	-0.180496		9.10178	9.10178	0	63	975330	0				12	430155	-0.386373		3.44623	3.44623	0	80	430155	0
15	306470	-0.170824		2.83775	2.83775	0	76	306470	0				12	260335	-0.385296		2.34168	2.34168	0	82	260335	0
15	228212	-0.170541		1.86982	1.86982	0	45	228212	0				12	825257	-0.3715		6.00439	6.00439	0	53	825257	0
15	450949	-0.154413		3.84929	3.84929	0	37	450949	0				12	345267	-0.367631		3.44318	3.44318	0	48	345267	0
15	440837	-0.154136		3.91793	3.91793	0	55	440837	0				12	129936	-0.358739		1.40801	1.40801	0	78	129936	0
15	310153	-0.15094		3.36768	3.36768	0	61	310153	0				12	488698	-0.351482		4.82532	4.82532	0	73	488698	0
15	497506	-0.150861		3.8764	3.8764	0	53	497506	0				12	1314700	-0.340938		10.5888	10.5888	0	57	1314700	0
15	485259	-0.12981		5.07471	5.07471	0	86	485259	0				12	935161	-0.339943		8.02907	8.02907	0	68	935161	0
15	238936	-0.122641		2.27165	2.27165	0	66	238936	0				12	368842	-0.336922		3.21419	3.21419	0	44	368842	0
15	694061	-0.121306		6.11224	6.11224	0	56	694061	0				12	9490	-0.315441		0.119563	0.119563	0	85	9490	0
15	310336	-0.108287		3.20107	3.20107	0	85	310336	0				12	1496970	-0.286573		12.4029	12.4029	0	69	1496970	0
15	164757	-0.106862		1.25961	1.25961	0	35	164757	0				12	539650	-0.285422		6.39983	6.39983	0	70	539650	0
15	233452	-0.096709		2.59255	2.59255	0	81	233452	0				12	347750	-0.274046		2.97717	2.97717	0	50	347750	0
15	540521	-0.0954079		5.23696	5.23696	0	41	540521	0				12	95246	-0.245013		0.662518	0.662518	0	83	95246	0
15	666943	-0.0926576		6.70043	6.70043	0	75	666943	0				12	196828	-0.243113		2.84236	2.84236	0	71	196828	0
15	715787	-0.0908518		5.69637	5.69637	0	54	715787	0				12	505385	-0.236206		4.28615	4.28615	0	75	505385	0
15	276205	-0.0884213		2.6358	2.6358	0	73	276205	0				12	112889	-0.231239		1.14439	1.14439	0	72	112889	0
15	625134	-0.0835886		5.4012	5.4012	0	58	625134	0				12	297266	-0.213869		3.47792	3.47792	0	49	297266	0
15	728690	-0.0736603		6.0445	6.0445	0	38	728690	0				12	323102	-0.212835		2.99517	2.99517	0	45	323102	0
15	379796	-0.0716738		4.3135	4.3135	0	49	379796	0				12	321865	-0.207499		1.98524	1.98524	0	86	321865	0
15	234518	-0.0467377		2.37416	2.37416	0	70	234518	0				12	293557	-0.196945		2.82438	2.82438	0	47	293557	0
15	184869	-0.0462354		2.14442	2.14442	0	59	184869	0				12	243049	-0.187129		1.86111	1.86111	0	41	243049	0
15	255855	-0.0454965		2.08417	2.08417	0	52	255855	0				12	465546	-0.178159		3.74001	3.74001	0	66	465546	0
15	604181	-0.0415399		5.69717	5.69717	0	34	604181	0				12	196744	-0.162265		1.98133	1.98133	0	40	196744	0
15	596729	-0.0382298		4.90229	4.90229	0	64	596729	0				12	156244	-0.127589		2.10215	2.10215	0	46	156244	0
15	403504	-0.0344819		4.48857	4.48857	0	51	403504	0				12	295969	-0.0949067		3.45743	3.45743	0	96	295969	0
15	137961	-0.0340141		1.61337	1.61337	0	67	137961	0				12	671759	-0.0515205		6.89449	6.89449	0	67	671759	0
15	150135	-0.020926		1.17755	1.17755	0	62	150135	0				12	869555	-0.0477957		8.19643	8.19643	0	60	869555	0
15	274586	-0.017084		3.12962	3.12962	0	87	274586	0				12	495335	-0.0229409		4.11182	4.11182	0	84	495335	0
15	141233	-0.0117415		1.7597	1.7597	0	72	141233	0				12	11068	1.24533	1.24533	0.0916332	0	0.0916332	42	0	11068
15	1084820	-0.00876689		10.0611	10.0611	0	69	1084820	0				SUM	17552407
15	650791	0	0	8.06096	8.06096	0	39	650791	0	650791			13	40030	-1.68787		0.468828	0.468828	0	65	40030	0
15	164571	0	0	2.03401	2.03401	0	78	164571	0	164571			13	84127	-1.63523		0.83134	0.83134	0	63	84127	0
15	253661	0	0	2.83467	2.83467	0	80	253661	0	253661			13	84114	-1.62015		0.991543	0.991543	0	74	84114	0
15	479136	0.00131261	0.00131261	4.50346	4.50346	0	65	479136	0	479136			13	99478	-1.59029		1.04084	1.04084	0	49	99478	0
15	4729	4.85432	4.85432	0.109785	0	0.109785	7	0	4729				13	98753	-1.56348		1.07976	1.07976	0	61	98753	0
SUM	17738932												13	132812	-1.53106		1.32529	1.32529	0	83	132812	0
16	14500	-1.26746		0.169917	0.169917	0	104	14500	0				13	44825	-1.52331		0.580208	0.580208	0	69	44825	0
16	11368	-1.04247		0.0787294	0.0787294	0	100	11368	0				13	144986	-1.43108		1.06491	1.06491	0	56	144986	0
16	61237	-0.870431		0.633061	0.633061	0	87	61237	0				13	184873	-1.41054		1.99452	1.99452	0	79	184873	0
16	42222	-0.847089		0.505166	0.505166	0	56	42222	0				13	78262	-1.40954		1.18186	1.18186	0	54	78262	0
16	116618	-0.828155		1.37899	1.37899	0	91	116618	0				13	161524	-1.40698		1.42141	1.42141	0	77	161524	0
16	118571	-0.794749		1.30736	1.30736	0	86	118571	0				13	238947	-1.3399		1.93234	1.93234	0	57	238947	0
16	48754	-0.79264		0.63269	0.63269	0	122	48754	0				13	309822	-1.32318		2.61632	2.61632	0	80	309822	0
16	32507	-0.790398		0.383234	0.383234	0	93	32507	0				13	4846	-1.30047		0.088026	0.088026	0	32	4846	0
16	31425	-0.77057		0.353612	0.353612	0	106	31425	0				13	139438	-1.26978		1.15337	1.15337	0	52	139438	0
16	168361	-0.763946		1.88011	1.88011	0	72	168361	0				13	307956	-1.23141		2.61314	2.61314	0	62	307956	0
16	29965	-0.717609		0.337668	0.337668	0	102	29965	0				13	463142	-1.23032		4.19148	4.19148	0	81	463142	0
16	134995	-0.704107		1.57566	1.57566	0	98	134995	0				13	108512	-1.22857		1.34794	1.34794	0	64	108512	0
16	331416	-0.693531		3.75907	3.75907	0	103	331416	0				13	736544	-1.21578		7.57635	7.57635	0	55	736544	0
16	5725	-0.680639		0.063097	0.063097	0	46	5725	0				13	14943	-1.21251		0.150384	0.150384	0	58	14943	0
16	11984	-0.670295		0.123239	0.123239	0	74	11984	0				13	102848	-1.20518		1.39743	1.39743	0	60	102848	0
16	6832	-0.661449		0.0817348	0.0817348	0	127	6832	0				13	691603	-1.19371		6.7526	6.7526	0	66	691603	0
16	198960	-0.643933		2.18656	2.18656	0	77	198960	0				13	15501	-1.17436		0.125747	0.125747	0	29	15501	0
16	38075	-0.6171		0.478009	0.478009	0	54	38075	0				13	19554	-1.16873		0.324218	0.324218	0	71	19554	0
16	143374	-0.583252		1.57882	1.57882	0	124	143374	0				13	473032	-1.16535		4.61283	4.61283	0	38	473032	0
16	400312	-0.577869		4.5652	4.5652	0	84	400312	0				13	50599	-1.15894		0.489691	0.489691	0	76	50599	0
16	11505	-0.572505		0.137878	0.137878	0	97	11505	0				13	357974	-1.15721		3.54101	3.54101	0	82	357974	0
16	115907	-0.565875		1.43462	1.43462	0	66	115907	0				13	841140	-1.14484		6.18991	6.18991	0	59	841140	0
16	275085	-0.543673		3.12525	3.12525	0	76	275085	0				13	235554	-1.1172		2.41029	2.41029	0	73	235554	0
16	36511	-0.542677		0.516746	0.516746	0	64	36511	0				13	114637	-1.07376		1.2416	1.2416	0	70	114637	0
16	141639	-0.520561		1.60295	1.60295	0	121	141639	0				13	223345	-1.07196		2.56775	2.56775	0	48	223345	0
16	253213	-0.48788		2.64719	2.64719	0	82	253213	0				13	183017	-1.07114		2.00282	2.00282	0	45	183017	0
16	57099	-0.485501		0.834087	0.834087	0	58	57099	0				13	42312	-1.07113		0.931069	0.931069	0	50	42312	0
16	62645	-0.484117		0.767267	0.767267	0	81	62645	0				13	394462	-1.05419		3.80762	3.80762	0	42	394462	0
16	224800	-0.473419		2.80746	2.80746	0	107	224800	0				13	46441	-1.03748		0.312431	0.312431	0	41	46441	0
16	77646	-0.453435		1.06339	1.06339	0	105	77646	0				13	131473	-1.02833		1.33971	1.33971	0	68	131473	0
16	147550	-0.452466		1.20028	1.20028	0	60	147550	0				13	27778	-0.969312		0.195361	0.195361	0	72	27778	0
16	45963	-0.447939		0.630757	0.630757	0	43	45963	0				13	195875	-0.93757		2.37267	2.37267	0	78	195875	0
16	58319	-0.447048		0.732588	0.732588	0	73	58319	0				13	392879	-0.909545		3.56416	3.56416	0	88	392879	0
16	115884	-0.440966		1.25371	1.25371	0	65	115884	0				13	326171	-0.861476		3.04835	3.04835	0	87	326171	0
16	101471	-0.433681		1.17523	1.17523	0	70	101471	0				13	604803	-0.731653		5.12568	5.12568	0	89	604803	0
16	100716	-0.430337		1.2566	1.2566	0	68	100716	0				13	1541660	-0.647815		12.8932	12.8932	0	67	1541660	0
16	12334	-0.426302		0.155375	0.155375	0	40	12334	0				13	28435	-0.502445		0.295188	0.295188	0	51	28435	0
16	160507	-0.426209		1.66329	1.66329	0	85	160507	0				13	66344	-0.463458		0.817749	0.817749	0	53	66344	0
16	105898	-0.41461		1.31054	1.31054	0	115	105898	0				13	319608	-0.263341		2.82538	2.82538	0	75	319608	0
16	615376	-0.404816		7.03993	7.03993	0	90	615376	0				13	45249	0	0	0.449515	0.177823	0.271692	16	17900	27349	45249
16	312899	-0.397306		3.66889	3.66889	0	145	312899	0				13	30108	0	0	0.482965	0.482965	0	35	30108	0	30108
16	117654	-0.387456		1.50616	1.50616	0	118	117654	0				13	13726	0.271977	0.271977	0.188539	0	0.188539	33	0	13726
16	79900	-0.385588		0.907493	0.907493	0	47	79900	0				13	28128	0.387711	0.387711	0.477078	0	0.477078	86	0	28128
16	114328	-0.38471		1.03379	1.03379	0	59	114328	0				SUM	11022190
16	121214	-0.376436		1.43889	1.43889	0	109	121214	0				14	14109	-2.05625		0.152847	0.152847	0	94	14109	0
16	77352	-0.357656		0.977255	0.977255	0	80	77352	0				14	23732	-1.65191		0.162574	0.162574	0	118	23732	0
16	40956	-0.341818		0.530132	0.530132	0	117	40956	0				14	296805	-1.57914		3.31543	3.31543	0	86	296805	0
16	278066	-0.338967		2.96321	2.96321	0	99	278066	0				14	686710	-1.56178		5.69177	5.69177	0	105	686710	0
16	427697	-0.338717		4.63218	4.63218	0	55	427697	0				14	62500	-1.55889		0.744772	0.744772	0	128	62500	0
16	577496	-0.33787		5.99015	5.99015	0	83	577496	0				14	76302	-1.50897		1.05568	1.05568	0	174	76302	0
16	38173	-0.335937		0.484447	0.484447	0	143	38173	0				14	135289	-1.50656		1.4514	1.4514	0	147	135289	0
16	44218	-0.324424		0.571262	0.571262	0	113	44218	0				14	91902	-1.45959		1.41017	1.41017	0	50	91902	0
16	235115	-0.323006		2.35316	2.35316	0	53	235115	0				14	588249	-1.45358		4.85567	4.85567	0	150	588249	0
16	151777	-0.317361		1.81495	1.81495	0	38	151777	0				14	220245	-1.44705		1.53552	1.53552	0	151	220245	0
16	80868	-0.316915		0.978656	0.978656	0	110	80868	0				14	384670	-1.44169		2.83933	2.83933	0	100	384670	0
16	131610	-0.309353		1.41236	1.41236	0	116	131610	0				14	19001	-1.41087		0.0755601	0.0755601	0	112	19001	0
16	62115	-0.292524		0.718247	0.718247	0	138	62115	0				14	904261	-1.4106		7.74468	7.74468	0	83	904261	0
16	231859	-0.275819		2.57219	2.57219	0	34	231859	0				14	402236	-1.39522		3.34252	3.34252	0	129	402236	0
16	142179	-0.269399		1.6595	1.6595	0	114	142179	0				14	278910	-1.3737		2.30092	2.30092	0	139	278910	0
16	143687	-0.248327		1.6079	1.6079	0	101	143687	0				14	600392	-1.3702		4.9575	4.9575	0	136	600392	0
16	229920	-0.244501		2.87045	2.87045	0	95	229920	0				14	372080	-1.35311		4.59227	4.59227	0	106	372080	0
16	170047	-0.237452		1.97698	1.97698	0	126	170047	0				14	74262	-1.34092		1.26496	1.26496	0	63	74262	0
16	55460	-0.222066		0.630723	0.630723	0	141	55460	0				14	7357	-1.33608		0.045249	0.045249	0	28	7357	0
16	211657	-0.20801		2.64897	2.64897	0	108	211657	0				14	59531	-1.33315		0.755473	0.755473	0	135	59531	0
16	255798	-0.201188		2.90248	2.90248	0	142	255798	0				14	756116	-1.32587		7.20055	7.20055	0	110	756116	0
16	63680	-0.188315		0.723565	0.723565	0	144	63680	0				14	358035	-1.27023		2.65617	2.65617	0	48	358035	0
16	546753	-0.178225		5.16066	5.16066	0	52	546753	0				14	222492	-1.26975		2.10693	2.10693	0	69	222492	0
16	178917	-0.175992		2.40121	2.40121	0	78	178917	0				14	61478	-1.25522		0.723192	0.723192	0	176	61478	0
16	120290	-0.174438		1.52893	1.52893	0	50	120290	0				14	736356	-1.25277		6.76011	6.76011	0	131	736356	0
16	359921	-0.166629		3.78095	3.78095	0	67	359921	0				14	8741	-1.23515		0.0511606	0.0511606	0	123	8741	0
16	51779	-0.164065		0.589442	0.589442	0	20	51779	0				14	37034	-1.21932		0.384414	0.384414	0	65	37034	0
16	257015	-0.163484		3.09381	3.09381	0	139	257015	0				14	127678	-1.20533		1.25911	1.25911	0	49	127678	0
16	174139	-0.157412		2.01481	2.01481	0	120	174139	0				14	127214	-1.19818		1.72083	1.72083	0	90	127214	0
16	180617	-0.155423		2.00374	2.00374	0	119	180617	0				14	533784	-1.1791		4.23425	4.23425	0	170	533784	0
16	49597	-0.149927		0.571222	0.571222	0	23	49597	0				14	252488	-1.16498		2.1175	2.1175	0	178	252488	0
16	133635	-0.143397		1.83014	1.83014	0	140	133635	0				14	162909	-1.16471		1.28486	1.28486	0	171	162909	0
16	129349	-0.140228		1.45623	1.45623	0	51	129349	0				14	225350	-1.16198		1.78566	1.78566	0	143	225350	0
16	108985	-0.131391		1.28704	1.28704	0	94	108985	0				14	84509	-1.15599		1.51204	1.51204	0	21	84509	0
16	131073	-0.129182		1.65041	1.65041	0	136	131073	0				14	24018	-1.12156		0.253697	0.253697	0	82	24018	0
16	73208	-0.11		0.908559	0.908559	0	25	73208	0				14	275379	-1.07566		2.51198	2.51198	0	113	275379	0
16	160002	-0.0955116		1.74592	1.74592	0	125	160002	0				14	374367	-1.06286		2.55686	2.55686	0	177	374367	0
16	218520	-0.0898764		2.38118	2.38118	0	33	218520	0				14	461920	-1.06262		4.23006	4.23006	0	108	461920	0
16	56456	-0.0802831		0.681805	0.681805	0	21	56456	0				14	175203	-1.06146		2.02354	2.02354	0	165	175203	0
16	298471	-0.0720267		3.16568	3.16568	0	36	298471	0				14	870066	-1.06131		7.81328	7.81328	0	169	870066	0
16	432331	-0.0685462		4.35938	4.35938	0	62	432331	0				14	249803	-1.03897		2.6553	2.6553	0	198	249803	0
16	198455	-0.0567519		2.05034	2.05034	0	35	198455	0				14	261986	-1.03349		2.66094	2.66094	0	141	261986	0
16	198642	-0.0548236		2.0564	2.0564	0	42	198642	0				14	254542	-1.01633		3.25143	3.25143	0	159	254542	0
16	131006	-0.0536545		1.36153	1.36153	0	39	131006	0				14	533619	-0.971306		4.20129	4.20129	0	157	533619	0
16	276957	-0.0520686		2.70807	2.70807	0	45	276957	0				14	170258	-0.969747		1.78907	1.78907	0	53	170258	0
16	410564	-0.0177385		4.81343	4.81343	0	37	410564	0				14	596570	-0.944073		5.08559	5.08559	0	78	596570	0
16	147726	-0.0164097		1.54298	1.54298	0	48	147726	0				14	346947	-0.938621		4.52407	4.52407	0	71	346947	0
16	218965	-0.00415924		2.7142	2.7142	0	49	218965	0				14	960650	-0.933812		7.56637	7.56637	0	119	960650	0
16	138491	0	0	1.7189	1.7189	0	24	138491	0	138491			14	581889	-0.925163		4.59204	4.59204	0	162	581889	0
16	545266	0	0	5.11146	5.11146	0	61	545266	0	545266			14	375906	-0.925133		3.1511	3.1511	0	54	375906	0
16	255247	0	0	3.13089	3.13089	0	135	255247	0	255247			14	669245	-0.908333		6.15113	6.15113	0	57	669245	0
16	10750	3.97814	3.97814	0.118165	0	0.118165	89	0	10750				14	1257610	-0.886702		11.1784	11.1784	0	193	1257610	0
SUM	15256121												14	678508	-0.88395		6.30985	6.30985	0	161	678508	0
17	12703	-1.2332		0.164254	0.164254	0	81	12703	0				14	239610	-0.880475		2.48756	2.48756	0	158	239610	0
17	8682	-1.1893		0.045892	0.045892	0	100	8682	0				14	691667	-0.878367		5.54545	5.54545	0	173	691667	0
17	18134	-1.17589		0.210268	0.210268	0	130	18134	0				14	84071	-0.874097		1.09761	1.09761	0	133	84071	0
17	40376	-0.952662		0.348121	0.348121	0	98	40376	0				14	7700	-0.856708		0.17566	0.17566	0	80	7700	0
17	187990	-0.906919		2.12314	2.12314	0	87	187990	0				14	241849	-0.856038		2.38934	2.38934	0	153	241849	0
17	74347	-0.86117		0.819824	0.819824	0	83	74347	0				14	241953	-0.855519		2.5416	2.5416	0	167	241953	0
17	103542	-0.797877		0.963875	0.963875	0	123	103542	0				14	641712	-0.85471		5.7416	5.7416	0	199	641712	0
17	119201	-0.717781		1.45987	1.45987	0	115	119201	0				14	12958	-0.852025		0.14543	0.14543	0	36	12958	0
17	147041	-0.619525		1.22578	1.22578	0	86	147041	0				14	964909	-0.851576		8.64231	8.64231	0	191	964909	0
17	81658	-0.593555		0.837441	0.837441	0	105	81658	0				14	277193	-0.843001		2.80972	2.80972	0	84	277193	0
17	79442	-0.582948		1.02199	1.02199	0	124	79442	0				14	88168	-0.830059		1.05994	1.05994	0	196	88168	0
17	326405	-0.578128		2.88981	2.88981	0	55	326405	0				14	395278	-0.772737		4.00977	4.00977	0	59	395278	0
17	420573	-0.52648		4.49889	4.49889	0	92	420573	0				14	8798	0		0.0811219	0.0537227	0.0273992	156	5826.45	2971.55	8798
17	30968	-0.516817		0.345217	0.345217	0	122	30968	0				SUM	22007079
17	302066	-0.486908		3.1095	3.1095	0	66	302066	0				15	59967	-1.42439		0.672705	0.672705	0	85	59967	0
17	177496	-0.464338		1.76035	1.76035	0	116	177496	0				15	224062	-1.33814		2.33662	2.33662	0	84	224062	0
17	720164	-0.434866		6.08027	6.08027	0	117	720164	0				15	10768	-1.33308		0.0302139	0.0302139	0	104	10768	0
17	151778	-0.434605		1.37988	1.37988	0	109	151778	0				15	75513	-1.30622		1.01151	1.01151	0	31	75513	0
17	223377	-0.425103		2.1171	2.1171	0	95	223377	0				15	48264	-1.2972		0.430956	0.430956	0	41	48264	0
17	227885	-0.407843		1.98289	1.98289	0	76	227885	0				15	78789	-1.28552		0.487426	0.487426	0	126	78789	0
17	194388	-0.404661		2.06531	2.06531	0	113	194388	0				15	26289	-1.28381		0.145693	0.145693	0	88	26289	0
17	200300	-0.401136		2.14983	2.14983	0	127	200300	0				15	29014	-1.25443		0.2709	0.2709	0	75	29014	0
17	14109	-0.389742		0.138318	0.138318	0	125	14109	0				15	68826	-1.24013		1.12268	1.12268	0	132	68826	0
17	1213970	-0.37922		9.79475	9.79475	0	80	1213970	0				15	71538	-1.22076		0.932695	0.932695	0	111	71538	0
17	121626	-0.372329		1.30934	1.30934	0	57	121626	0				15	65322	-1.21793		0.483895	0.483895	0	45	65322	0
17	357812	-0.36876		2.89544	2.89544	0	58	357812	0				15	40242	-1.20575		0.705102	0.705102	0	56	40242	0
17	191416	-0.361371		1.78836	1.78836	0	56	191416	0				15	27351	-1.19271		0.124725	0.124725	0	40	27351	0
17	426766	-0.357598		4.08222	4.08222	0	75	426766	0				15	80699	-1.18777		1.17674	1.17674	0	48	80699	0
17	712570	-0.355134		6.17888	6.17888	0	149	712570	0				15	218046	-1.14744		2.23784	2.23784	0	59	218046	0
17	172584	-0.35166		1.51973	1.51973	0	62	172584	0				15	33870	-1.13649		0.130769	0.130769	0	60	33870	0
17	251577	-0.347521		3.11807	3.11807	0	114	251577	0				15	88835	-1.12258		0.985236	0.985236	0	26	88835	0
17	230396	-0.346733		2.06717	2.06717	0	91	230396	0				15	256489	-1.11387		2.54391	2.54391	0	72	256489	0
17	58304	-0.34587		0.675994	0.675994	0	65	58304	0				15	78205	-1.10945		0.934714	0.934714	0	43	78205	0
17	543578	-0.329097		3.98759	3.98759	0	151	543578	0				15	154221	-1.1028		1.56488	1.56488	0	115	154221	0
17	465765	-0.319679		4.15455	4.15455	0	54	465765	0				15	873161	-1.10248		8.02481	8.02481	0	105	873161	0
17	446944	-0.319012		3.9303	3.9303	0	97	446944	0				15	263307	-1.07669		2.50732	2.50732	0	44	263307	0
17	185722	-0.302346		1.60297	1.60297	0	110	185722	0				15	200255	-1.05063		1.95647	1.95647	0	38	200255	0
17	69855	-0.302018		0.90887	0.90887	0	68	69855	0				15	162500	-1.04934		1.65122	1.65122	0	130	162500	0
17	426018	-0.298716		4.61227	4.61227	0	60	426018	0				15	65834	-1.04914		1.05752	1.05752	0	129	65834	0
17	551559	-0.278243		4.59394	4.59394	0	150	551559	0				15	415552	-1.0477		3.90494	3.90494	0	109	415552	0
17	503135	-0.266905		4.04755	4.04755	0	148	503135	0				15	410263	-1.04727		3.7329	3.7329	0	135	410263	0
17	411528	-0.266378		3.92667	3.92667	0	67	411528	0				15	519679	-1.04592		4.64283	4.64283	0	46	519679	0
17	116943	-0.25824		0.906375	0.906375	0	88	116943	0				15	219301	-1.02441		2.15085	2.15085	0	42	219301	0
17	662820	-0.243462		5.49033	5.49033	0	90	662820	0				15	8214	-1.02406		0.131185	0.131185	0	21	8214	0
17	411714	-0.24258		3.54755	3.54755	0	99	411714	0				15	258847	-1.02003		2.31388	2.31388	0	73	258847	0
17	238399	-0.202908		1.89725	1.89725	0	121	238399	0				15	54329	-1.01803		0.612362	0.612362	0	51	54329	0
17	117927	-0.202311		1.31682	1.31682	0	153	117927	0				15	128224	-1.01698		1.36189	1.36189	0	134	128224	0
17	294805	-0.201213		3.28336	3.28336	0	74	294805	0				15	226964	-1.0152		2.18219	2.18219	0	61	226964	0
17	143969	-0.197852		1.25029	1.25029	0	103	143969	0				15	32214	-1.01248		0.284928	0.284928	0	67	32214	0
17	288060	-0.196045		2.39197	2.39197	0	104	288060	0				15	73107	-1.00242		0.677295	0.677295	0	77	73107	0
17	48328	-0.192972		0.594635	0.594635	0	118	48328	0				15	306330	-0.992349		2.90923	2.90923	0	131	306330	0
17	191456	-0.192877		1.96596	1.96596	0	128	191456	0				15	101792	-0.986739		0.901786	0.901786	0	100	101792	0
17	247908	-0.182011		3.13474	3.13474	0	142	247908	0				15	68993	-0.979813		0.666656	0.666656	0	128	68993	0
17	281359	-0.174784		2.93148	2.93148	0	35	281359	0				15	572345	-0.96603		6.38252	6.38252	0	87	572345	0
17	1191510	-0.161931		9.7985	9.7985	0	102	1191510	0				15	318218	-0.951276		2.53003	2.53003	0	136	318218	0
17	557779	-0.156478		5.25838	5.25838	0	140	557779	0				15	354140	-0.949724		3.1323	3.1323	0	68	354140	0
17	157060	-0.154806		1.27579	1.27579	0	143	157060	0				15	10830	-0.946003		0.11993	0.11993	0	125	10830	0
17	17084	-0.153206		0.28169	0.28169	0	139	17084	0				15	35955	-0.942865		0.263335	0.263335	0	27	35955	0
17	128867	-0.1483		1.62037	1.62037	0	78	128867	0				15	501436	-0.938166		4.48213	4.48213	0	57	501436	0
17	381366	-0.144561		3.13454	3.13454	0	84	381366	0				15	228800	-0.931442		2.2988	2.2988	0	97	228800	0
17	269683	-0.136105		2.23703	2.23703	0	147	269683	0				15	215419	-0.924425		2.35591	2.35591	0	108	215419	0
17	556411	-0.095515		5.3706	5.3706	0	79	556411	0				15	573645	-0.921387		5.24474	5.24474	0	133	573645	0
17	292583	-0.088631		2.73647	2.73647	0	111	292583	0				15	789318	-0.918895		8.19013	8.19013	0	127	789318	0
17	297716	-0.0834571		3.34477	3.34477	0	94	297716	0				15	76505	-0.917398		0.890045	0.890045	0	113	76505	0
17	112621	-0.078397		0.974683	0.974683	0	131	112621	0				15	508136	-0.8929		4.7538	4.7538	0	69	508136	0
17	226388	-0.0480659		2.33244	2.33244	0	137	226388	0				15	326592	-0.890659		3.22576	3.22576	0	110	326592	0
17	52801	-0.0284067		0.692518	0.692518	0	134	52801	0				15	398515	-0.815774		3.85923	3.85923	0	80	398515	0
17	477141	0	0	4.73966	4.73966	0	136	477141	0	477141			15	260138	-0.806742		2.80808	2.80808	0	120	260138	0
SUM	18966448												15	501329	-0.802631		4.88644	4.88644	0	63	501329	0
18	13709	-1.08953		0.111072	0.111072	0	89	13709	0				15	307730	-0.801401		3.32282	3.32282	0	47	307730	0
18	4678	-0.841753		0.0482596	0.0482596	0	85	4678	0				15	83579	-0.798302		0.678295	0.678295	0	119	83579	0
18	102387	-0.674723		1.37879	1.37879	0	56	102387	0				15	132605	-0.790849		1.39037	1.39037	0	37	132605	0
18	212871	-0.661954		2.26069	2.26069	0	55	212871	0				15	514283	-0.786208		4.19459	4.19459	0	114	514283	0
18	118951	-0.638044		1.27937	1.27937	0	71	118951	0				15	337764	-0.776537		2.883	2.883	0	117	337764	0
18	320786	-0.589486		3.502	3.502	0	47	320786	0				15	229991	-0.767297		2.65875	2.65875	0	36	229991	0
18	94345	-0.538272		0.838867	0.838867	0	70	94345	0				15	354126	-0.766168		3.77262	3.77262	0	32	354126	0
18	4546	-0.475626		0.0785728	0.0785728	0	22	4546	0				15	51974	-0.763381		0.443036	0.443036	0	121	51974	0
18	555236	-0.427398		5.74578	5.74578	0	53	555236	0				15	59398	-0.746539		0.647801	0.647801	0	122	59398	0
18	25166	-0.396138		0.228383	0.228383	0	39	25166	0				15	230328	-0.707231		2.48437	2.48437	0	98	230328	0
18	502015	-0.390132		4.26451	4.26451	0	92	502015	0				15	751585	-0.698144		6.6533	6.6533	0	118	751585	0
18	457695	-0.370386		4.73973	4.73973	0	87	457695	0				15	407081	-0.680978		3.45856	3.45856	0	90	407081	0
18	445827	-0.369929		3.61549	3.61549	0	90	445827	0				15	504229	-0.679695		4.61246	4.61246	0	106	504229	0
18	648734	-0.314776		5.99273	5.99273	0	72	648734	0				15	376138	-0.656541		4.66433	4.66433	0	112	376138	0
18	159933	-0.296302		1.25466	1.25466	0	88	159933	0				15	286611	-0.642365		2.97934	2.97934	0	74	286611	0
18	364611	-0.235361		3.06381	3.06381	0	76	364611	0				15	506920	-0.605946		5.05733	5.05733	0	28	506920	0
18	224987	-0.217878		1.98665	1.98665	0	62	224987	0				15	459938	-0.587095		3.36941	3.36941	0	102	459938	0
18	510484	-0.174073		4.12119	4.12119	0	84	510484	0				15	376833	-0.518837		3.43256	3.43256	0	55	376833	0
18	165697	-0.15955		1.71021	1.71021	0	67	165697	0				15	628976	-0.466266		6.09532	6.09532	0	50	628976	0
18	189740	-0.0982364		1.86522	1.86522	0	100	189740	0				15	26611	1.14825	2.14825	0.46599	0	0.46599	101	0	26611	26611
18	704936	-0.0815325		6.82811	6.82811	0	103	704936	0				SUM	18423197
18	636312	-0.0736368		5.75146	5.75146	0	106	636312	0				16	18126	-2.13161		0.22675	0.22675	0	111	18126	0
18	188942	-0.00928527		1.88114	1.88114	0	73	188942	0				16	71188	-1.6913		0.612631	0.612631	0	98	71188	0
18	905980	-0.00848966		8.68069	8.68069	0	81	905980	0				16	346870	-1.66474		2.83929	2.83929	0	121	346870	0
18	306846	-0.00729346		2.28947	2.28947	0	65	306846	0				16	165082	-1.63367		1.29146	1.29146	0	101	165082	0
18	212139	0	0	2.14688	2.14688	0	21	212139	0	212139			16	98142	-1.61572		0.834782	0.834782	0	138	98142	0
18	556137	0	0	5.52012	5.52012	0	33	556137	0	556137			16	134548	-1.55129		1.2534	1.2534	0	97	134548	0
18	536758	0	0	4.55677	4.55677	0	34	536758	0	536758			16	334358	-1.32584		2.3307	2.3307	0	135	334358	0
18	819515	0	0	6.94085	6.94085	0	35	819515	0	819515			16	105836	-1.26835		1.30736	1.30736	0	92	105836	0
18	636840	0	0	5.34849	5.34849	0	40	636840	0	636840			16	413706	-1.25346		3.63352	3.63352	0	115	413706	0
18	677858	0	0	5.01751	5.01751	0	45	677858	0	677858			16	438021	-1.24427		4.12969	4.12969	0	76	438021	0
18	483874	0	0	3.64347	3.64347	0	46	483874	0	483874			16	155969	-1.2232		1.57833	1.57833	0	131	155969	0
18	226329	0	0	1.8916	1.8916	0	48	226329	0	226329			16	10643	-1.21545		0.159241	0.159241	0	129	10643	0
18	658220	0	0	7.13954	7.13954	0	57	658220	0	658220			16	418913	-1.187		3.32717	3.32717	0	142	418913	0
18	187267	0	0	1.46396	1.46396	0	58	187267	0	187267			16	120320	-1.17936		0.866236	0.866236	0	128	120320	0
18	832952	0	0	5.96975	5.96975	0	61	832952	0	832952			16	115976	-1.15288		1.11307	1.11307	0	108	115976	0
18	214879	0	0	1.77957	1.77957	0	64	214879	0	214879			16	1627870	-1.14822		12.0474	12.0474	0	141	1.62787e+06	0
18	601668	0	0	5.26995	5.26995	0	68	601668	0	601668			16	744251	-1.14587		6.58366	6.58366	0	106	744251	0
18	332284	0	0	2.6745	2.6745	0	74	332284	0	332284			16	38718	-1.14129		0.644678	0.644678	0	99	38718	0
18	460970	0	0	4.4143	4.4143	0	78	460970	0	460970			16	410892	-1.12613		3.18608	3.18608	0	102	410892	0
18	186019	0	0	1.30247	1.30247	0	79	186019	0	186019			16	37300	-1.11633		0.492774	0.492774	0	91	37300	0
18	884295	0	0	8.07756	8.07756	0	82	884295	0	884295			16	111445	-1.11385		2.09934	2.09934	0	158	111445	0
18	482396	0	0	4.44832	4.44832	0	95	482396	0	482396			16	36638	-1.08765		0.222715	0.222715	0	130	36638	0
18	584079	0	0	5.17342	5.17342	0	102	584079	0	584079			16	175760	-1.0871		1.59762	1.59762	0	152	175760	0
SUM	17439893												16	136729	-1.08321		1.26187	1.26187	0	71	136729	0
19	67835	-0.678826		0.706253	0.706253	0	94	67835	0				16	253314	-1.05845		2.6399	2.6399	0	132	253314	0
19	17209	-0.635892		0.345061	0.345061	0	95	17209	0				16	220856	-1.05572		2.81278	2.81278	0	151	220856	0
19	169577	-0.432813		1.14605	1.14605	0	54	169577	0				16	180743	-1.05543		1.74076	1.74076	0	119	180743	0
19	915003	-0.428937		7.21706	7.21706	0	71	915003	0				16	829908	-1.04058		6.15112	6.15112	0	127	829908	0
19	65120	-0.414421		0.67798	0.67798	0	59	65120	0				16	264235	-1.02611		3.1078	3.1078	0	74	264235	0
19	97736	-0.358091		1.23699	1.23699	0	32	97736	0				16	187580	-1.02248		1.77251	1.77251	0	80	187580	0
19	138720	-0.186354		1.56046	1.56046	0	34	138720	0				16	1970660	-0.993779		14.9871	14.9871	0	153	1970660	0
19	234563	-0.172976		1.56303	1.56303	0	80	234563	0				16	12954	-0.970513		0.195717	0.195717	0	156	12954	0
19	240215	-0.13498		2.02343	2.02343	0	104	240215	0				16	118876	-0.956047		1.48516	1.48516	0	154	118876	0
19	59198	-0.117407		0.6966	0.6966	0	68	59198	0				16	68849	-0.948685		0.894691	0.894691	0	53	68849	0
19	140014	-0.0946857		0.877634	0.877634	0	128	140014	0				16	189337	-0.94103		3.12063	3.12063	0	126	189337	0
19	393660	-0.0784978		3.07065	3.07065	0	86	393660	0				16	121922	-0.937475		1.22151	1.22151	0	159	121922	0
19	876267	-0.0598882		7.76384	7.76384	0	99	876267	0				16	191097	-0.922422		2.10202	2.10202	0	144	191097	0
19	587919	-0.0598445		3.18382	3.18382	0	103	587919	0				16	218029	-0.917392		1.43363	1.43363	0	104	218029	0
19	249487	-0.055442		1.79852	1.79852	0	105	249487	0				16	552237	-0.914844		4.24019	4.24019	0	73	552237	0
19	123568	-0.0216372		1.58507	1.58507	0	88	123568	0				16	21101	-0.903075		0.450951	0.450951	0	70	21101	0
19	712314	-0.00222123		6.37634	6.37634	0	55	712314	0				16	326784	-0.864985		2.9715	2.9715	0	94	326784	0
19	331835	0	0	3.66788	3.66788	0	37	331835	0	331835			16	28232	-0.864191		0.416585	0.416585	0	134	28232	0
19	327835	0	0	3.6736	3.6736	0	39	327835	0	327835			16	337570	-0.83837		3.15157	3.15157	0	84	337570	0
19	767655	0	0	7.65131	7.65131	0	60	767655	0	767655			16	611773	-0.837161		5.80742	5.80742	0	107	611773	0
19	491865	0	0	4.82264	4.82264	0	78	491865	0	491865			16	31787	-0.81174		0.507971	0.507971	0	148	31787	0
19	257520	0	0	2.08981	2.08981	0	82	257520	0	257520			16	9884	-0.778519		0.221251	0.221251	0	95	9884	0
19	1621150	0	0	10.9913	10.9913	0	85	1621150	0	1621150			16	54111	-0.735056		0.531971	0.531971	0	100	54111	0
19	1136500	0	0	8.24584	8.24584	0	90	1136500	0	1136500			16	499643	-0.706961		4.84203	4.84203	0	143	499643	0
19	538895	0	0	4.84952	4.84952	0	96	538895	0	538895			16	252319	-0.686751		2.41838	2.41838	0	147	252319	0
19	266765	0	0	1.89147	1.89147	0	98	266765	0	266765			16	111736	-0.606885		1.04179	1.04179	0	78	111736	0
19	710863	0	0	5.13109	5.13109	0	101	710863	0	710863			16	467247	-0.277327		3.5977	3.5977	0	93	467247	0
19	278159	0	0	2.33212	2.33212	0	102	278159	0	278159			16	82970	-0.203741		1.02005	1.02005	0	82	82970	0
19	131335	0	0	0.956643	0.956643	0	106	131335	0	131335			16	24486	0	0	0.197969	0.197969	0	56	24486	0	24486
19	1263290	0	0	7.70944	7.70944	0	108	1263290	0	1263290			16	11085	0	0	0.277555	0.020943	0.256612	62	836.422	10248.6	11085
19	816363	0	0	5.69163	5.69163	0	113	816363	0	816363			16	12837	0	0	0.165482	0.165482	0	83	12837	0	12837
19	230155	0	0	1.83067	1.83067	0	114	230155	0	230155			16	37392	0	0	0.585187	0.538253	0.046934	150	34393	2998.97	37392
19	550943	0	0	4.26932	4.26932	0	115	550943	0	550943			16	9528	0.503413	0.503413	0.0716508	0	0.0716508	68	0	9528
19	1770350	0	0	13.1245	13.1245	0	116	1770350	0	1770350			16	64678	1.06008	1.06008	0.857655	0	0.857655	149	0	64678
19	1590060	0	0	11.0401	11.0401	0	118	1590060	0	1590060			SUM	14643061
19	1430430	0	0	9.36365	9.36365	0	119	1430430	0	1430430			17	60974	-1.72901		0.604375	0.604375	0	30	60974	0
19	66548	0	0	0.806237	0.806237	0	120	66548	0	66548			17	9362	-1.53523		0.0485007	0.0485007	0	49	9362	0
19	293058	0	0	2.62749	2.62749	0	121	293058	0	293058			17	12619	-1.52938		0.119124	0.119124	0	2	12619	0
19	335603	0	0	2.63494	2.63494	0	126	335603	0	335603			17	7986	-1.49286		0.0764289	0.0764289	0	63	7986	0
19	687641	0	0	5.82063	5.65097	0.16966	141	667598	20043.4	687641			17	201413	-1.48785		1.97936	1.97936	0	46	201413	0
19	452560	0	0	4.41992	4.41992	0	142	452560	0	452560			17	6414	-1.46901		0.0414272	0.0414272	0	47	6414	0
19	191585	0	0	1.61958	1.61958	0	143	191585	0	191585			17	111681	-1.42845		1.37131	1.37131	0	34	111681	0
SUM	21627368												17	14750	-1.40802		0.0676263	0.0676263	0	112	14750	0
20	7459	-1.03775		0.0502353	0.0502353	0	33	7459	0				17	148709	-1.38284		1.31749	1.31749	0	28	148709	0
20	46634	-0.916462		0.404011	0.404011	0	85	46634	0				17	44125	-1.37722		0.547244	0.547244	0	31	44125	0
20	41280	-0.838577		0.501108	0.501108	0	27	41280	0				17	34788	-1.36194		0.447822	0.447822	0	16	34788	0
20	113879	-0.73058		1.05298	1.05298	0	72	113879	0				17	65233	-1.33617		0.81238	0.81238	0	58	65233	0
20	18203	-0.62138		0.0701922	0.0701922	0	83	18203	0				17	20867	-1.33508		0.280935	0.280935	0	52	20867	0
20	58832	-0.561137		0.554018	0.554018	0	87	58832	0				17	89051	-1.30725		0.843197	0.843197	0	110	89051	0
20	607546	-0.538998		5.49103	5.49103	0	74	607546	0				17	68335	-1.30278		0.714866	0.714866	0	18	68335	0
20	3370	-0.51037		0.0503484	0.0503484	0	26	3370	0				17	113891	-1.29372		1.32612	1.32612	0	50	113891	0
20	179159	-0.494994		1.60905	1.60905	0	47	179159	0				17	6957	-1.28333		0.0403232	0.0403232	0	70	6957	0
20	4982	-0.484437		0.017805	0.017805	0	10	4982	0				17	6114	-1.28033		0.0477719	0.0477719	0	23	6114	0
20	14456	-0.484134		0.14238	0.14238	0	78	14456	0				17	187452	-1.27659		1.84177	1.84177	0	51	187452	0
20	10973	-0.445109		0.0776617	0.0776617	0	50	10973	0				17	63448	-1.27571		0.804683	0.804683	0	38	63448	0
20	108843	-0.438331		0.86122	0.86122	0	1	108843	0				17	12323	-1.25234		0.141792	0.141792	0	77	12323	0
20	283209	-0.386801		2.54484	2.54484	0	43	283209	0				17	125849	-1.23942		1.08798	1.08798	0	33	125849	0
20	137223	-0.386537		1.02949	1.02949	0	39	137223	0				17	113646	-1.22764		1.01304	1.01304	0	7	113646	0
20	54049	-0.383521		0.531969	0.531969	0	95	54049	0				17	221865	-1.21805		2.07492	2.07492	0	22	221865	0
20	159808	-0.380422		1.16558	1.16558	0	49	159808	0				17	560080	-1.21429		5.69115	5.69115	0	14	560080	0
20	346654	-0.316394		2.74764	2.74764	0	62	346654	0				17	129722	-1.2086		1.42371	1.42371	0	109	129722	0
20	78143	-0.311231		1.03134	1.03134	0	58	78143	0				17	311259	-1.20079		3.18242	3.18242	0	17	311259	0
20	143818	-0.274854		1.11546	1.11546	0	40	143818	0				17	123636	-1.19817		1.40313	1.40313	0	8	123636	0
20	896750	-0.248615		8.49755	8.49755	0	70	896750	0				17	100105	-1.1976		0.822447	0.822447	0	66	100105	0
20	140417	-0.239267		1.3449	1.3449	0	81	140417	0				17	36693	-1.18636		0.310121	0.310121	0	81	36693	0
20	339622	-0.238314		3.36316	3.36316	0	19	339622	0				17	30001	-1.18104		0.28733	0.28733	0	64	30001	0
20	244739	-0.238107		2.50891	2.50891	0	79	244739	0				17	93892	-1.18042		1.29518	1.29518	0	19	93892	0
20	219987	-0.235998		1.68889	1.68889	0	22	219987	0				17	253260	-1.17716		2.39196	2.39196	0	24	253260	0
20	598121	-0.232772		5.64785	5.64785	0	41	598121	0				17	163274	-1.17696		1.45192	1.45192	0	32	163274	0
20	1049800	-0.232318		8.54167	8.54167	0	5	1049800	0				17	77690	-1.17274		0.750598	0.750598	0	36	77690	0
20	72117	-0.20374		0.74867	0.74867	0	13	72117	0				17	41736	-1.16286		0.355167	0.355167	0	101	41736	0
20	118273	-0.181682		1.07456	1.07456	0	23	118273	0				17	42882	-1.16261		0.41924	0.41924	0	78	42882	0
20	149497	-0.180752		1.36991	1.36991	0	38	149497	0				17	14775	-1.15762		0.261135	0.261135	0	113	14775	0
20	271487	-0.180329		1.74854	1.74854	0	4	271487	0				17	108578	-1.14632		0.999692	0.999692	0	15	108578	0
20	79343	-0.176223		0.690093	0.690093	0	24	79343	0				17	195860	-1.14159		2.25749	2.25749	0	45	195860	0
20	116776	-0.166553		1.03648	1.03648	0	35	116776	0				17	17128	-1.13938		0.17636	0.17636	0	69	17128	0
20	786723	-0.15951		6.75072	6.75072	0	46	786723	0				17	87020	-1.13708		1.04013	1.04013	0	54	87020	0
20	665176	-0.156235		5.14788	5.14788	0	21	665176	0				17	33930	-1.1361		0.243688	0.243688	0	5	33930	0
20	5132	-0.15189		0.044133	0.044133	0	7	5132	0				17	81084	-1.13564		1.23803	1.23803	0	102	81084	0
20	556368	-0.149267		4.3272	4.3272	0	6	556368	0				17	87556	-1.12312		1.03211	1.03211	0	103	87556	0
20	858238	-0.148924		7.26635	7.26635	0	61	858238	0				17	19179	-1.12278		0.174248	0.174248	0	26	19179	0
20	189059	-0.147777		1.41855	1.41855	0	48	189059	0				17	75728	-1.12098		0.918531	0.918531	0	41	75728	0
20	478745	-0.12218		4.03577	4.03577	0	57	478745	0				17	122039	-1.11675		1.34043	1.34043	0	40	122039	0
20	497488	-0.119881		4.20285	4.20285	0	29	497488	0				17	53882	-1.10408		0.718234	0.718234	0	95	53882	0
20	285433	-0.109492		2.29535	2.29535	0	14	285433	0				17	149468	-1.10172		1.69697	1.69697	0	6	149468	0
20	218435	-0.106619		1.58478	1.58478	0	25	218435	0				17	11471	-1.09784		0.213897	0.213897	0	80	11471	0
20	673281	-0.103955		5.07465	5.07465	0	76	673281	0				17	80539	-1.08797		0.704363	0.704363	0	82	80539	0
20	671707	-0.0985345		4.62117	4.62117	0	59	671707	0				17	66336	-1.08756		0.903693	0.903693	0	91	66336	0
20	571241	-0.062271		4.06466	4.06466	0	63	571241	0				17	17506	-1.087		0.145104	0.145104	0	72	17506	0
20	376831	-0.0209508		3.27657	3.27657	0	11	376831	0				17	51816	-1.07357		0.75671	0.75671	0	76	51816	0
20	867875	-0.0197797		7.19655	7.19655	0	20	867875	0				17	98249	-1.07119		1.0816	1.0816	0	27	98249	0
20	555135	-0.00477886		4.5842	4.5842	0	56	555135	0				17	181072	-1.06627		1.77692	1.77692	0	44	181072	0
20	939729	0	0	7.83626	7.83626	0	3	939729	0	939729			17	393715	-1.0561		3.87976	3.87976	0	4	393715	0
20	475391	0	0	4.38945	4.38945	0	8	475391	0	475391			17	606892	-1.05107		5.84862	5.84862	0	20	606892	0
20	379485	0	0	3.77257	3.77257	0	9	379485	0	379485			17	110185	-1.05018		1.07709	1.07709	0	67	110185	0
20	587936	0	0	4.72632	4.72632	0	12	587936	0	587936			17	11839	-1.04804		0.156781	0.156781	0	88	11839	0
20	614976	0	0	4.77046	4.77046	0	18	614976	0	614976			17	82763	-1.04625		0.785017	0.785017	0	84	82763	0
20	406247	0	0	3.18002	3.18002	0	30	406247	0	406247			17	297363	-1.04257		2.40415	2.40415	0	42	297363	0
20	767604	0	0	7.02945	7.02945	0	31	767604	0	767604			17	76362	-1.03615		1.11466	1.11466	0	37	76362	0
20	331166	0	0	2.46594	2.46594	0	36	331166	0	331166			17	135702	-1.01995		1.52694	1.52694	0	122	135702	0
20	745876	0	0	5.90618	5.90618	0	52	745876	0	745876			17	268750	-1.01719		2.73354	2.73354	0	48	268750	0
20	1488630	0	0	10.5839	10.5839	0	54	1488630	0	1488630			17	13726	-1.01023		0.0974037	0.0974037	0	90	13726	0
20	388072	0	0	3.03344	3.03344	0	65	388072	0	388072			17	42016	-1.00737		0.384321	0.384321	0	75	42016	0
20	570396	0	0	3.85322	3.85322	0	66	570396	0	570396			17	65168	-0.99701		0.610216	0.610216	0	86	65168	0
20	1097250	0	0	7.79386	7.79386	0	67	1097250	0	1097250			17	62855	-0.995443		0.512917	0.512917	0	107	62855	0
20	312063	0	0	2.53612	2.53612	0	68	312063	0	312063			17	53745	-0.986832		0.808132	0.808132	0	106	53745	0
20	461560	0	0	4.6042	4.6042	0	71	461560	0	461560			17	49909	-0.985399		0.631019	0.631019	0	65	49909	0
20	650676	0	0	5.57193	5.57193	0	73	650676	0	650676			17	249854	-0.971396		2.46908	2.46908	0	61	249854	0
20	354288	0	0	3.40193	3.40193	0	77	354288	0	354288			17	49898	-0.969286		0.616312	0.616312	0	71	49898	0
20	321810	0	0	2.7584	2.7584	0	80	321810	0	321810			17	133633	-0.967924		1.46544	1.46544	0	89	133633	0
20	206759	0	0	1.65618	1.65618	0	82	206759	0	206759			17	91068	-0.965036		1.11698	1.11698	0	62	91068	0
20	748720	0	0	7.35279	7.35279	0	94	748720	0	748720			17	209965	-0.960432		2.22302	2.22302	0	111	209965	0
SUM	26820950												17	113771	-0.94917		1.32061	1.32061	0	94	113771	0
													17	350523	-0.948717		4.0757	4.0757	0	79	350523	0
													17	218423	-0.947293		2.2029	2.2029	0	59	218423	0
													17	216973	-0.942477		2.16202	2.16202	0	56	216973	0
													17	74594	-0.923518		1.12328	1.12328	0	43	74594	0
N2													17	471633	-0.917956		5.19369	5.19369	0	93	471633	0
Cell#	Intensity Sum-VP5	Distance to Nuc (µm)	Distance (Cyto)	Vol. Total (µm^3)	Vol in Nuc (µm^3)	Vol. in Cyto (µm^3)	ID	Intensity in Nuc	Intensity in Cyto	Intensity at the Border			17	75542	-0.905833		0.90564	0.90564	0	100	75542	0
1	562719	-0.937358		2.80177	2.80177	0	84	562719	0				17	163483	-0.891579		2.07284	2.07284	0	99	163483	0
1	421604	-0.918468		2.78439	2.78439	0	18	421604	0				17	77290	-0.889043		0.773071	0.773071	0	60	77290	0
1	887161	-0.917449		5.43513	5.43513	0	67	887161	0				17	134532	-0.888597		1.4886	1.4886	0	85	134532	0
1	344324	-0.916096		1.89155	1.89155	0	63	344324	0				17	20875	-0.885219		0.246626	0.246626	0	97	20875	0
1	272548	-0.858856		1.3065	1.3065	0	69	272548	0				17	11495	-0.884423		0.162559	0.162559	0	108	11495	0
1	258265	-0.844484		1.62008	1.62008	0	61	258265	0				17	223410	-0.860173		2.53512	2.53512	0	104	223410	0
1	313261	-0.839331		2.03661	2.03661	0	36	313261	0				17	185414	-0.857071		1.67448	1.67448	0	57	185414	0
1	689933	-0.833658		4.30708	4.30708	0	40	689933	0				17	300083	-0.82861		3.45595	3.45595	0	39	300083	0
1	1487750	-0.807711		7.90158	7.90158	0	56	1487750	0				17	71545	-0.82222		0.92054	0.92054	0	83	71545	0
1	359659	-0.804379		1.82208	1.82208	0	73	359659	0				17	599729	-0.806807		6.34901	6.34901	0	3	599729	0
1	603957	-0.784814		2.9117	2.9117	0	66	603957	0				17	118179	-0.783318		1.28593	1.28593	0	123	118179	0
1	715296	-0.784341		3.77258	3.77258	0	55	715296	0				17	277153	-0.775883		3.07899	3.07899	0	55	277153	0
1	1788030	-0.771388		9.82216	9.82216	0	92	1788030	0				17	174346	-0.737445		1.94459	1.94459	0	87	174346	0
1	373648	-0.760532		2.70058	2.70058	0	99	373648	0				17	131209	-0.727373		1.06039	1.06039	0	73	131209	0
1	199044	-0.749296		1.65906	1.65906	0	68	199044	0				17	209755	-0.715595		2.4307	2.4307	0	92	209755	0
1	138485	-0.736755		1.19806	1.19806	0	23	138485	0				17	221419	-0.650993		2.36949	2.36949	0	9	221419	0
1	244388	-0.727491		2.01358	2.01358	0	21	244388	0				17	29165	-0.553741		0.407518	0.407518	0	74	29165	0
1	886715	-0.726646		5.22466	5.22466	0	30	886715	0				17	203851	-0.536229		2.1601	2.1601	0	68	203851	0
1	207206	-0.712361		1.17268	1.17268	0	87	207206	0				17	11185	-0.522955		0.0421866	0.0421866	0	53	11185	0
1	411918	-0.704427		2.20103	2.20103	0	80	411918	0				17	290666	-0.508587		2.98847	2.98847	0	98	290666	0
1	355636	-0.703257		2.2546	2.2546	0	19	355636	0				17	78990	-0.373393		1.10542	1.10542	0	35	78990	0
1	567228	-0.694996		3.57617	3.57617	0	108	567228	0				17	22676	-0.203732		0.202073	0.202073	0	29	22676	0
1	269164	-0.680915		1.23562	1.23562	0	50	269164	0				17	58500	-0.191899		0.45091	0.45091	0	25	58500	0
1	363792	-0.680498		1.8818	1.8818	0	54	363792	0				17	31879	0		0.661688	0.658863	0.00282502	96	31742.9	136.105	31879
1	960510	-0.679813		5.56741	5.56741	0	82	960510	0				SUM	13438994
1	1084530	-0.665595		6.51186	6.51186	0	89	1084530	0				18	37020	-0.960059		0.351522	0.351522	0	71	37020	0
1	556714	-0.661148		3.40467	3.40467	0	98	556714	0				18	107702	-0.889823		0.913979	0.913979	0	101	107702	0
1	459075	-0.645028		3.0465	3.0465	0	90	459075	0				18	10053	-0.88023		0.0593873	0.0593873	0	82	10053	0
1	1305460	-0.638468		6.46663	6.46663	0	59	1305460	0				18	251215	-0.863548		2.99936	2.99936	0	93	251215	0
1	614979	-0.637816		3.38283	3.38283	0	28	614979	0				18	81139	-0.831459		0.9062	0.9062	0	99	81139	0
1	520091	-0.633787		2.91064	2.91064	0	64	520091	0				18	109682	-0.793817		1.20167	1.20167	0	110	109682	0
1	391957	-0.633358		2.21552	2.21552	0	101	391957	0				18	186722	-0.774093		2.08594	2.08594	0	138	186722	0
1	1193890	-0.630647		6.26653	6.26653	0	65	1193890	0				18	84982	-0.745676		0.620222	0.620222	0	69	84982	0
1	1021000	-0.624508		6.30499	6.30499	0	110	1021000	0				18	67590	-0.738618		0.534496	0.534496	0	111	67590	0
1	485160	-0.615142		2.54568	2.54568	0	96	485160	0				18	143533	-0.734836		1.59082	1.59082	0	128	143533	0
1	346484	-0.603672		1.65454	1.65454	0	48	346484	0				18	16852	-0.695604		0.108221	0.108221	0	32	16852	0
1	1674610	-0.58955		7.96273	7.96273	0	71	1674610	0				18	202165	-0.683354		2.00344	2.00344	0	142	202165	0
1	1151120	-0.586293		7.71748	7.71748	0	33	1151120	0				18	9352	-0.681465		0.0814858	0.0814858	0	30	9352	0
1	1545480	-0.581522		8.648	8.648	0	43	1.54548e+06	0				18	9243	-0.664583		0.144582	0.144582	0	43	9243	0
1	1435790	-0.574256		7.84267	7.84267	0	76	1435790	0				18	13109	-0.65635		0.0850976	0.0850976	0	34	13109	0
1	468506	-0.573577		2.3909	2.3909	0	31	468506	0				18	127949	-0.656133		1.5926	1.5926	0	24	127949	0
1	943470	-0.570202		5.85534	5.85534	0	37	943470	0				18	6482	-0.626447		0.0462358	0.0462358	0	112	6482	0
1	318710	-0.568223		1.82267	1.82267	0	85	318710	0				18	59359	-0.624402		0.675707	0.675707	0	70	59359	0
1	496862	-0.561207		3.85188	3.85188	0	41	496862	0				18	57808	-0.614172		0.573649	0.573649	0	61	57808	0
1	2133300	-0.558759		12.2672	12.2672	0	95	2133300	0				18	60050	-0.612481		0.409766	0.409766	0	28	60050	0
1	670326	-0.555716		3.86006	3.86006	0	94	670326	0				18	378580	-0.557916		3.15662	3.15662	0	46	378580	0
1	558767	-0.55202		2.65498	2.65498	0	49	558767	0				18	64314	-0.544819		0.576681	0.576681	0	94	64314	0
1	511146	-0.549622		2.65469	2.65469	0	70	511146	0				18	37408	-0.544341		0.204621	0.204621	0	89	37408	0
1	252711	-0.547913		2.11371	2.11371	0	53	252711	0				18	55163	-0.536045		0.604582	0.604582	0	47	55163	0
1	323400	-0.547533		1.65016	1.65016	0	58	323400	0				18	93403	-0.52809		0.805304	0.805304	0	44	93403	0
1	283865	-0.528591		2.45139	2.45139	0	97	283865	0				18	23585	-0.525917		0.290686	0.290686	0	54	23585	0
1	515772	-0.523968		2.97349	2.97349	0	83	515772	0				18	117577	-0.525142		1.2045	1.2045	0	68	117577	0
1	640350	-0.519308		3.53301	3.53301	0	100	640350	0				18	94291	-0.471646		1.1875	1.1875	0	23	94291	0
1	365040	-0.518946		2.83253	2.83253	0	107	365040	0				18	120923	-0.460939		1.31555	1.31555	0	120	120923	0
1	338036	-0.518337		2.82428	2.82428	0	77	338036	0				18	208096	-0.447697		1.69963	1.69963	0	26	208096	0
1	396898	-0.505946		2.72664	2.72664	0	22	396898	0				18	16177	-0.446111		0.113843	0.113843	0	35	16177	0
1	566197	-0.499076		4.19939	4.19939	0	14	566197	0				18	16286	-0.440453		0.260874	0.260874	0	195	16286	0
1	950592	-0.453323		6.26127	6.26127	0	26	950592	0				18	124843	-0.43538		1.06023	1.06023	0	48	124843	0
1	251057	-0.447527		2.21094	2.21094	0	111	251057	0				18	125268	-0.430379		1.27579	1.27579	0	125	125268	0
1	988248	-0.434402		7.57444	7.57444	0	105	988248	0				18	93011	-0.429475		0.862363	0.862363	0	88	93011	0
1	516470	-0.430639		3.28368	3.28368	0	75	516470	0				18	214523	-0.415871		2.04051	2.04051	0	53	214523	0
1	233077	-0.430236		1.95034	1.95034	0	24	233077	0				18	89820	-0.414286		0.946098	0.946098	0	135	89820	0
1	726786	-0.42503		3.35766	3.35766	0	44	726786	0				18	190277	-0.403375		1.57245	1.57245	0	121	190277	0
1	847574	-0.423815		6.17402	6.17402	0	104	847574	0				18	43430	-0.383834		0.4409	0.4409	0	86	43430	0
1	198706	-0.408568		1.91806	1.91806	0	91	198706	0				18	16145	-0.383543		0.188538	0.188538	0	182	16145	0
1	1898060	-0.408225		11.687	11.687	0	42	1.89806e+06	0				18	70575	-0.376041		0.87993	0.87993	0	134	70575	0
1	398566	-0.377805		3.12875	3.12875	0	106	398566	0				18	68773	-0.375712		0.413525	0.413525	0	59	68773	0
1	879459	-0.374246		4.80684	4.80684	0	29	879459	0				18	113193	-0.375679		1.2222	1.2222	0	119	113193	0
1	2751660	-0.366508		16.1051	16.1051	0	103	2751660	0				18	318212	-0.360005		3.10398	3.10398	0	67	318212	0
1	727136	-0.337768		3.09533	3.09533	0	39	727136	0				18	188148	-0.358236		2.00725	2.00725	0	31	188148	0
1	428889	-0.329065		3.04613	3.04613	0	38	428889	0				18	63123	-0.348863		0.368495	0.368495	0	163	63123	0
1	792917	-0.306403		5.40229	5.40229	0	79	792917	0				18	422046	-0.346861		4.79107	4.79107	0	75	422046	0
1	866870	-0.304063		6.04649	6.04649	0	16	866870	0				18	74857	-0.345693		0.605799	0.605799	0	131	74857	0
1	864842	-0.265234		5.65625	5.65625	0	102	864842	0				18	19298	-0.318184		0.123412	0.123412	0	145	19298	0
1	525588	-0.255361		3.41266	3.41266	0	15	525588	0				18	25586	-0.318066		0.348265	0.348265	0	192	25586	0
1	303778	0.812654	0.812654	3.32317	0	3.32317	34	0	303778				18	177630	-0.293891		1.54985	1.54985	0	77	177630	0
1	45182	1.2167	1.2167	0.517539	0	0.517539	25	0	45182				18	257389	-0.284875		2.18381	2.18381	0	87	257389	0
1	30559	1.47879	1.47879	0.366422	0	0.366422	60	0	30559				18	305891	-0.283704		2.63703	2.63703	0	57	305891	0
1	8117	2.80455	2.80455	0.182874	0	0.182874	0	0	8117				18	56333	-0.283652		0.958164	0.958164	0	196	56333	0
1	103980	3.51702	3.51702	1.22948	0	1.22948	1	0	103980				18	179032	-0.271018		1.50894	1.50894	0	25	179032	0
SUM	52590050												18	62161	-0.256575		0.848366	0.848366	0	83	62161	0
2	7850	-1.13307		0.0394436	0.0394436	0	202	7850	0				18	182169	-0.254417		2.30437	2.30437	0	189	182169	0
2	6815	-0.995515		0.20252	0.20252	0	193	6815	0				18	320428	-0.245734		3.73951	3.73951	0	81	320428	0
2	5916	-0.720462		0.165472	0.165472	0	147	5916	0				18	499892	-0.238061		4.34252	4.34252	0	50	499892	0
2	48050	-0.713437		0.555962	0.555962	0	194	48050	0				18	63825	-0.210954		0.894509	0.894509	0	187	63825	0
2	30383	-0.679671		0.346286	0.346286	0	204	30383	0				18	332910	-0.206544		3.58347	3.58347	0	105	332910	0
2	110780	-0.664084		1.70555	1.70555	0	185	110780	0				18	208773	-0.203153		2.34109	2.34109	0	27	208773	0
2	58921	-0.66071		0.687876	0.687876	0	176	58921	0				18	169218	-0.187629		1.57249	1.57249	0	58	169218	0
2	4889	-0.637975		0.138129	0.138129	0	183	4889	0				18	122412	-0.183596		1.47171	1.47171	0	157	122412	0
2	259819	-0.569059		2.95963	2.95963	0	201	259819	0				18	196068	-0.179811		2.71164	2.71164	0	56	196068	0
2	22813	-0.557446		0.407882	0.407882	0	217	22813	0				18	296468	-0.177143		3.46651	3.46651	0	91	296468	0
2	65443	-0.549404		0.805924	0.805924	0	178	65443	0				18	81486	-0.163986		0.927592	0.927592	0	76	81486	0
2	3733	-0.457423		0.0373506	0.0373506	0	220	3733	0				18	167597	-0.151629		1.7548	1.7548	0	170	167597	0
2	8392	-0.444811		0.0870924	0.0870924	0	177	8392	0				18	439711	-0.148033		3.82332	3.82332	0	64	439711	0
2	21023	-0.431402		0.205246	0.205246	0	221	21023	0				18	172967	-0.147263		1.77934	1.77934	0	33	172967	0
2	34256	-0.413077		0.54876	0.54876	0	181	34256	0				18	155123	-0.140114		1.89346	1.89346	0	72	155123	0
2	3826	-0.409961		0.0768289	0.0768289	0	236	3826	0				18	248574	-0.130652		2.84974	2.84974	0	160	248574	0
2	16387	-0.402065		0.519625	0.519625	0	199	16387	0				18	30410	-0.127261		0.306096	0.306096	0	193	30410	0
2	38523	-0.376757		0.748399	0.748399	0	174	38523	0				18	183585	-0.121648		1.97097	1.97097	0	166	183585	0
2	166372	-0.356793		1.67989	1.67989	0	211	166372	0				18	112737	-0.106454		1.50117	1.50117	0	149	112737	0
2	57848	-0.355658		0.584203	0.584203	0	197	57848	0				18	213528	-0.104117		2.39871	2.39871	0	63	213528	0
2	91078	-0.320288		1.36332	1.36332	0	223	91078	0				18	259710	-0.0848826		2.9781	2.9781	0	167	259710	0
2	30114	-0.298196		0.302444	0.302444	0	234	30114	0				18	119907	-0.0798594		1.39511	1.39511	0	36	119907	0
2	110449	-0.28052		1.3981	1.3981	0	250	110449	0				18	363880	-0.07489		3.8176	3.8176	0	153	363880	0
2	263715	-0.279269		3.30711	3.30711	0	190	263715	0				18	77194	-0.0723517		0.920687	0.920687	0	37	77194	0
2	140413	-0.258163		1.63972	1.63972	0	238	140413	0				18	15295	-0.0440473		0.325802	0.325802	0	183	15295	0
2	17470	-0.242562		0.175947	0.175947	0	209	17470	0				18	221616	-0.0324024		2.49383	2.49383	0	49	221616	0
2	70564	-0.239218		0.793941	0.793941	0	179	70564	0				18	168219	-0.00071764		1.98036	1.98036	0	197	168219	0
2	174742	-0.228154		2.24325	2.24325	0	222	174742	0				SUM	11591076
2	195644	-0.2122		2.72071	2.72071	0	167	195644	0				19	9058	-1.559		0.0674374	0.0674374	0	85	9058	0
2	98425	-0.205803		1.1344	1.1344	0	218	98425	0				19	31566	-1.54951		0.175761	0.175761	0	120	31566	0
2	179862	-0.203454		2.4981	2.4981	0	164	179862	0				19	17602	-1.39729		0.14873	0.14873	0	147	17602	0
2	54948	-0.200078		0.794544	0.794544	0	203	54948	0				19	12544	-1.39492		0.132823	0.132823	0	132	12544	0
2	71585	-0.173627		0.966104	0.966104	0	172	71585	0				19	6202	-1.34449		0.127291	0.127291	0	97	6202	0
2	94362	-0.171195		1.18806	1.18806	0	229	94362	0				19	30677	-1.29585		0.569434	0.569434	0	115	30677	0
2	346942	-0.160942		3.76674	3.76674	0	216	346942	0				19	109528	-1.18071		0.858259	0.858259	0	64	109528	0
2	76214	-0.160663		1.16035	1.16035	0	195	76214	0				19	118111	-1.16685		1.05917	1.05917	0	118	118111	0
2	52855	-0.139168		0.572865	0.572865	0	196	52855	0				19	142697	-1.1284		1.78361	1.78361	0	104	142697	0
2	57348	-0.13451		0.647412	0.647412	0	206	57348	0				19	16090	-1.12609		0.197396	0.197396	0	129	16090	0
2	43907	-0.120055		0.425049	0.425049	0	169	43907	0				19	113172	-1.10696		0.893683	0.893683	0	98	113172	0
2	220787	-0.115377		2.27488	2.27488	0	162	220787	0				19	88417	-1.09442		1.0009	1.0009	0	123	88417	0
2	262242	-0.112652		2.40851	2.40851	0	198	262242	0				19	127772	-1.09437		1.09337	1.09337	0	80	127772	0
2	153766	-0.096507		1.64883	1.64883	0	213	153766	0				19	26052	-1.05284		0.249377	0.249377	0	83	26052	0
2	82337	-0.0879486		0.814243	0.814243	0	165	82337	0				19	115994	-1.04246		1.03959	1.03959	0	88	115994	0
2	136138	-0.0850867		2.09899	2.09899	0	251	136138	0				19	197417	-1.03595		1.58585	1.58585	0	105	197417	0
2	71207	-0.0778204		0.713764	0.713764	0	232	71207	0				19	316752	-1.01184		2.61582	2.61582	0	144	316752	0
2	247450	-0.0615869		2.98727	2.98727	0	180	247450	0				19	300350	-0.998075		2.27721	2.27721	0	119	300350	0
2	260767	-0.0608269		2.93667	2.93667	0	210	260767	0				19	196517	-0.996756		2.39975	2.39975	0	100	196517	0
2	234306	-0.0574747		2.91015	2.91015	0	189	234306	0				19	223538	-0.996747		2.22785	2.22785	0	73	223538	0
2	43963	-0.0467441		0.747422	0.747422	0	168	43963	0				19	215670	-0.972134		2.61331	2.61331	0	126	215670	0
2	89282	-0.0347477		1.12594	1.12594	0	235	89282	0				19	88314	-0.967775		0.820251	0.820251	0	110	88314	0
2	99270	-0.03421		1.55976	1.55976	0	244	99270	0				19	376226	-0.965372		2.94696	2.94696	0	81	376226	0
2	142954	-0.0309022		1.41928	1.41928	0	207	142954	0				19	132534	-0.954234		1.65681	1.65681	0	95	132534	0
2	141069	-0.0296832		1.51698	1.51698	0	252	141069	0				19	184552	-0.95423		2.46212	2.46212	0	148	184552	0
2	181680	-0.00900938		2.21319	2.21319	0	224	181680	0				19	436464	-0.947887		5.4596	5.4596	0	102	436464	0
2	91696	-0.00805759		1.26534	1.26534	0	249	91696	0				19	206132	-0.94168		1.98774	1.98774	0	99	206132	0
2	155204	0		1.87797	1.87797	0	170	155204	0	155204			19	439385	-0.929489		3.38064	3.38064	0	76	439385	0
2	159282	0		2.26943	2.26943	0	171	159282	0	159282			19	235050	-0.922129		2.26541	2.26541	0	54	235050	0
2	242153	0		3.22195	3.22195	0	186	242153	0	242153			19	175269	-0.917904		2.28157	2.28157	0	128	175269	0
2	132952	0		1.97149	1.97149	0	200	132952	0	132952			19	669425	-0.914145		4.5216	4.5216	0	143	669425	0
2	283612	0		3.62017	3.62017	0	208	283612	0	283612			19	433889	-0.90559		3.34512	3.34512	0	91	433889	0
2	52024	0		0.633046	0.633046	0	212	52024	0	52024			19	407715	-0.883832		3.2032	3.2032	0	84	407715	0
2	470641	0		5.63595	5.63595	0	214	470641	0	470641			19	294143	-0.868986		3.96451	3.96451	0	66	294143	0
2	59673	0		0.558323	0.558323	0	215	59673	0	59673			19	470917	-0.859065		3.64516	3.64516	0	146	470917	0
2	466223	0		4.49389	4.49389	0	219	466223	0	466223			19	483300	-0.851019		4.71716	4.71716	0	53	483300	0
2	113497	0		1.16559	1.16559	0	231	113497	0	113497			19	164884	-0.830163		2.30306	2.30306	0	52	164884	0
2	252507	0		2.92954	2.92954	0	233	252507	0	252507			19	139729	-0.830031		1.25631	1.25631	0	112	139729	0
2	349198	0		3.76504	3.76504	0	248	349198	0	349198			19	1075830	-0.825737		9.21699	9.21699	0	116	1075830	0
SUM	8338556												19	204490	-0.825417		1.81534	1.81534	0	55	204490	0
3	7402	-1.20818		0.0175761	0.0175761	0	71	7402	0				19	696840	-0.79514		5.26407	5.26407	0	111	696840	0
3	7614	-1.11475		0.300353	0.300353	0	93	7614	0				19	271508	-0.793704		2.76297	2.76297	0	130	271508	0
3	30354	-1.03716		0.443002	0.443002	0	66	30354	0				19	411690	-0.780972		3.26567	3.26567	0	50	411690	0
3	72804	-0.999332		0.857083	0.857083	0	60	72804	0				19	258998	-0.780614		2.29756	2.29756	0	151	258998	0
3	31422	-0.97907		0.49384	0.49384	0	46	31422	0				19	364610	-0.776918		3.32249	3.32249	0	125	364610	0
3	16256	-0.932609		0.178843	0.178843	0	75	16256	0				19	495611	-0.758547		3.91897	3.91897	0	74	495611	0
3	22396	-0.924898		0.308128	0.308128	0	65	22396	0				19	53138	-0.755482		0.564353	0.564353	0	56	53138	0
3	66947	-0.905048		0.735794	0.735794	0	85	66947	0				19	723345	-0.728105		6.28878	6.28878	0	113	723345	0
3	59527	-0.874255		0.692493	0.692493	0	48	59527	0				19	5173	-0.723601		0.0339272	0.0339272	0	145	5173	0
3	86330	-0.849902		1.0393	1.0393	0	96	86330	0				19	641933	-0.722136		4.94455	4.94455	0	68	641933	0
3	14798	-0.846693		0.200683	0.200683	0	84	14798	0				19	124656	-0.716832		1.70308	1.70308	0	149	124656	0
3	91876	-0.836966		0.534561	0.534561	0	40	91876	0				19	328088	-0.712029		2.85048	2.85048	0	93	328088	0
3	110520	-0.802656		0.813191	0.813191	0	45	110520	0				19	254686	-0.711604		2.90927	2.90927	0	72	254686	0
3	139868	-0.778019		1.56791	1.56791	0	64	139868	0				19	829512	-0.70456		6.79445	6.79445	0	142	829512	0
3	35552	-0.764285		0.288111	0.288111	0	68	35552	0				19	549629	-0.699765		4.23912	4.23912	0	89	549629	0
3	66554	-0.745533		0.743136	0.743136	0	55	66554	0				19	712095	-0.698708		5.4272	5.4272	0	121	712095	0
3	85454	-0.738464		1.30624	1.30624	0	80	85454	0				19	1155800	-0.682198		8.52053	8.52053	0	92	1155800	0
3	102704	-0.717315		1.33078	1.33078	0	67	102704	0				19	476153	-0.674933		5.95772	5.95772	0	51	476153	0
3	214455	-0.706686		2.50461	2.50461	0	73	214455	0				19	243181	-0.672821		2.37687	2.37687	0	57	243181	0
3	16126	-0.702159		0.179448	0.179448	0	90	16126	0				19	932963	-0.664405		6.98015	6.98015	0	114	932963	0
3	135360	-0.659441		1.89172	1.89172	0	56	135360	0				19	34965	-0.65146		0.312935	0.312935	0	79	34965	0
3	43318	-0.652866		0.54296	0.54296	0	87	43318	0				19	361544	-0.630219		3.78395	3.78395	0	96	361544	0
3	138157	-0.62644		2.02027	2.02027	0	82	138157	0				19	605049	-0.618239		4.65603	4.65603	0	75	605049	0
3	143114	-0.624694		1.71195	1.71195	0	44	143114	0				19	310745	-0.535486		2.83785	2.83785	0	65	310745	0
3	160650	-0.617594		1.86867	1.86867	0	86	160650	0				19	916879	-0.535028		7.28049	7.28049	0	94	916879	0
3	65802	-0.61361		0.986132	0.986132	0	74	65802	0				19	64906	-0.516955		0.770992	0.770992	0	122	64906	0
3	138533	-0.604578		1.81078	1.81078	0	33	138533	0				19	155724	-0.466468		1.97844	1.97844	0	131	155724	0
3	343600	-0.593458		4.45899	4.45899	0	54	343600	0				19	39839	-0.449026		0.476285	0.476285	0	150	39839	0
3	125650	-0.586211		1.19316	1.19316	0	79	125650	0				19	41093	-0.363864		0.469345	0.469345	0	103	41093	0
3	24057	-0.585848		0.411674	0.411674	0	24	24057	0				19	35717	-0.233053		0.352189	0.352189	0	127	35717	0
3	131691	-0.573645		1.87895	1.87895	0	69	131691	0				SUM	21130044
3	17799	-0.564387		0.161028	0.161028	0	52	17799	0				20	61039	-1.08616		0.737442	0.737442	0	36	61039	0
3	252790	-0.506912		3.16295	3.16295	0	83	252790	0				20	27118	-0.909764		0.19368	0.19368	0	41	27118	0
3	148189	-0.494585		1.84123	1.84123	0	39	148189	0				20	76467	-0.87613		0.801864	0.801864	0	44	76467	0
3	8328	-0.486957		0.0952324	0.0952324	0	32	8328	0				20	267959	-0.837804		1.43955	1.43955	0	0	267959	0
3	23910	-0.485252		0.495594	0.495594	0	51	23910	0				20	46424	-0.725111		0.870617	0.870617	0	40	46424	0
3	37130	-0.471348		0.585447	0.585447	0	37	37130	0				20	1856820	-0.70481		12.4413	12.4413	0	26	1.85682e+06	0
3	26460	-0.442198		0.290148	0.290148	0	63	26460	0				20	297416	-0.70247		2.32599	2.32599	0	45	297416	0
3	170899	-0.37397		2.31203	2.31203	0	49	170899	0				20	109776	-0.531991		1.55941	1.55941	0	39	109776	0
3	128089	-0.298238		1.78244	1.78244	0	23	128089	0				20	345716	-0.522541		3.30388	3.30388	0	23	345716	0
3	4139	-0.294687		0.025439	0.025439	0	104	4139	0				20	281681	-0.50064		1.9436	1.9436	0	14	281681	0
3	88990	-0.285599		1.07912	1.07912	0	76	88990	0				20	149056	-0.485925		1.6207	1.6207	0	43	149056	0
3	256375	-0.277245		2.96857	2.96857	0	92	256375	0				20	315352	-0.438785		1.9827	1.9827	0	17	315352	0
3	35791	-0.27		0.696675	0.696675	0	26	35791	0				20	449585	-0.432074		3.69604	3.69604	0	31	449585	0
3	157649	-0.264151		2.01646	2.01646	0	81	157649	0				20	123519	-0.366006		0.851517	0.851517	0	7	123519	0
3	195188	-0.261794		2.49429	2.49429	0	108	195188	0				20	235670	-0.365098		2.47642	2.47642	0	15	235670	0
3	63794	-0.260875		0.716694	0.716694	0	29	63794	0				20	525064	-0.356666		4.92581	4.92581	0	37	525064	0
3	111572	-0.237471		1.54779	1.54779	0	94	111572	0				20	664498	-0.317639		4.94543	4.94543	0	24	664498	0
3	195784	-0.209583		2.44332	2.44332	0	88	195784	0				20	78614	-0.313115		1.09583	1.09583	0	27	78614	0
3	96042	-0.198871		1.03664	1.03664	0	78	96042	0				20	244275	-0.303342		2.07433	2.07433	0	22	244275	0
3	208104	-0.185151		2.52094	2.52094	0	95	208104	0				20	380424	-0.283826		2.68132	2.68132	0	30	380424	0
3	293373	-0.133603		3.50715	3.50715	0	103	293373	0				20	432299	-0.275498		3.62961	3.62961	0	4	432299	0
3	45242	-0.133541		0.729126	0.729126	0	72	45242	0				20	329898	-0.258243		2.98015	2.98015	0	42	329898	0
3	184658	-0.129459		2.39844	2.39844	0	62	184658	0				20	238216	-0.222262		2.19347	2.19347	0	29	238216	0
3	23228	-0.0972163		0.21969	0.21969	0	106	23228	0				20	527503	-0.212779		4.09777	4.09777	0	35	527503	0
3	51330	-0.0500677		0.322559	0.322559	0	89	51330	0				20	186041	-0.183699		1.61651	1.61651	0	18	186041	0
3	150242	-0.0191931		1.5887	1.5887	0	109	150242	0				20	1280600	-0.162886		8.68341	8.68341	0	1	1280600	0
3	445357	-0.0159578		5.84418	5.84418	0	102	445357	0				20	304432	-0.147491		2.58717	2.58717	0	9	304432	0
3	81070	0		1.10938	1.10938	0	57	81070	0	81070			20	692850	-0.0923728		5.33532	5.33532	0	5	692850	0
3	254730	0		3.53335	3.53335	0	105	254730	0	254730			20	856917	-0.082923		5.84367	5.84367	0	38	856917	0
3	120809	0		1.49582	1.49582	0	107	120809	0	120809			20	555320	-0.0650443		5.49081	5.49081	0	6	555320	0
SUM	6605952												20	44802	-0.0585376		0.530117	0.530117	0	16	44802	0
4	11868	-1.15821		0.0302711	0.0302711	0	75	11868	0				20	103329	-0.0270085		0.966788	0.966788	0	25	103329	0
4	3651	-0.995016		0.0125149	0.0125149	0	66	3651	0				20	42018	0	0	0.417767	0.417767	0	2	42018	0	42018
4	7444	-0.863311		0.0714719	0.0714719	0	74	7444	0				20	429092	0	0	3.23896	3.23896	0	8	429092	0	429092
4	77451	-0.703381		0.715393	0.715393	0	54	77451	0				20	293826	0	0	2.01212	2.01212	0	10	293826	0	293826
4	73283	-0.676949		0.700313	0.700313	0	68	73283	0				20	84003	0	0	0.873957	0.873957	0	11	84003	0	84003
4	18210	-0.644143		0.0715707	0.0715707	0	70	18210	0				20	800495	0	0	6.73947	6.73947	0	13	800495	0	800495
4	298772	-0.630502		3.40222	3.40222	0	73	298772	0				20	168970	0	0	1.59956	1.59956	0	19	168970	0	168970
4	54152	-0.570555		0.449051	0.449051	0	55	54152	0				20	38523	0	0	0.337519	0.20516	0.132359	20	23416.1	15106.9	38523
4	61504	-0.544905		0.461488	0.461488	0	52	61504	0				20	134094	0	0	1.36742	1.35882	0.0086	21	133251	843.346	134094
4	3000	-0.50725		0.0171832	0.0171832	0	44	3000	0				20	91015	0	0	0.728155	0.300552	0.427603	28	37567.2	53447.8	91015
4	129933	-0.49453		1.39478	1.39478	0	94	129933	0				20	71803	0	0	0.978784	0.978784	0	32	71803	0	71803
4	320314	-0.325801		2.73721	2.73721	0	63	320314	0				20	234978	0	0	2.75184	2.75184	0	33	234978	0	234978
4	144750	-0.321777		1.62868	1.62868	0	69	144750	0				20	29702	0.452845	0.452845	0.318274	0	0.318274	34	0	29702
4	27394	-0.265184		0.236948	0.236948	0	33	27394	0				SUM	14507199
4	269866	-0.250491		2.90178	2.90178	0	82	269866	0
4	210581	-0.212274		2.23936	2.23936	0	85	210581	0
4	447828	-0.192797		4.90165	4.90165	0	59	447828	0
4	280984	-0.179593		3.4647	3.4647	0	99	280984	0
4	227197	-0.179452		1.74235	1.74235	0	90	227197	0				N2
4	276773	-0.178832		1.86095	1.86095	0	84	276773	0				Cell#	Intensity Sum-VP5	Distance to Nuc (µm)	Distance CYTO	Vol. Total (µm^3)	Vol in Nuc (µm^3)	Vol. in Cyto (µm^3)	ID	Intensity in Nuc	Intensity in Cyto	Intensity at the Border
4	114838	-0.153031		1.54148	1.54148	0	102	114838	0				1	97051	-0.781174		1.06656	1.06656	0	196	97051	0
4	113138	-0.15062		0.842483	0.842483	0	56	113138	0				1	401102	-0.473895		3.34603	3.34603	0	161	401102	0
4	60901	-0.108735		0.520582	0.520582	0	107	60901	0				1	203146	-0.47381		2.15479	2.15479	0	74	203146	0
4	61092	-0.101146		0.589671	0.589671	0	58	61092	0				1	109304	-0.464626		1.2602	1.2602	0	165	109304	0
4	242906	-0.0927853		2.81914	2.81914	0	50	242906	0				1	723492	-0.46062		5.59292	5.59292	0	166	723492	0
4	348094	-0.0606405		3.81459	3.81459	0	39	348094	0				1	378624	-0.445266		3.95513	3.95513	0	190	378624	0
4	49824	-0.0541175		0.477461	0.477461	0	26	49824	0				1	283037	-0.36249		1.77906	1.77906	0	126	283037	0
4	601625	-0.0335527		7.1917	7.1917	0	88	601625	0				1	379867	-0.337011		3.13671	3.13671	0	102	379867	0
4	199972	-0.0243622		2.23146	2.23146	0	79	199972	0				1	191479	-0.330383		2.05048	2.05048	0	156	191479	0
4	334049	-0.0129461		2.9185	2.9185	0	64	334049	0				1	977091	-0.324708		6.91195	6.91195	0	104	977091	0
4	197207	0		1.56548	1.34777	0.21771	30	169782	27425.4	197207			1	149686	-0.323043		1.42794	1.42794	0	115	149686	0
4	98795	0		1.36772	1.36772	0	38	98795	0	98795			1	176048	-0.30393		1.68488	1.68488	0	192	176048	0
4	694353	0		5.82865	5.82865	0	41	694353	0	694353			1	526883	-0.296285		3.4173	3.4173	0	121	526883	0
4	554998	0		6.49979	6.49979	0	46	554998	0	554998			1	99143	-0.286128		0.982194	0.982194	0	135	99143	0
4	156643	0		1.63439	1.63439	0	60	156643	0	156643			1	421696	-0.2579		2.73869	2.73869	0	140	421696	0
4	79883	0		1.0964	1.0607	0.0357	67	77281.9	2601.08	79883			1	156128	-0.250264		1.51791	1.51791	0	164	156128	0
4	597334	0		6.74732	6.74732	0	72	597334	0	597334			1	401257	-0.218983		2.31438	2.31438	0	136	401257	0
4	357623	0		4.82025	4.82025	0	78	357623	0	357623			1	229655	-0.21427		1.87428	1.87428	0	106	229655	0
4	504117	0		6.63863	6.63863	0	80	504117	0	504117			1	172442	-0.155084		1.82942	1.82942	0	151	172442	0
4	62865	0		0.830039	0.830039	0	87	62865	0	62865			1	321375	-0.140446		3.60837	3.60837	0	193	321375	0
4	510032	0		5.76078	5.76078	0	89	510032	0	510032			1	813592	-0.134648		4.89156	4.89156	0	145	813592	0
4	134762	0		1.30154	1.30154	0	91	134762	0	134762			1	745087	-0.126388		4.6213	4.6213	0	138	745087	0
4	595975	0		6.92384	6.92384	0	92	595975	0	595975			1	72290	-0.122743		0.984416	0.984416	0	162	72290	0
4	507964	0		5.93369	5.93369	0	105	507964	0	507964			1	1098210	-0.115838		6.80568	6.80568	0	133	1098210	0
SUM	10123945												1	548221	-0.108821		4.40139	4.40139	0	71	548221	0
5	7291	-1.22931		0.0378286	0.0378286	0	56	7291	0				1	953515	-0.106243		6.30316	6.30316	0	173	953515	0
5	5386	-1.21317		0.048689	0.048689	0	47	5386	0				1	104611	-0.0786532		1.25938	1.25938	0	129	104611	0
5	7378	-1.20771		0.066343	0.066343	0	27	7378	0				1	82554	-0.0706003		0.610687	0.610687	0	174	82554	0
5	33962	-1.14527		0.185019	0.185019	0	38	33962	0				1	380484	-0.0422541		2.72187	2.72187	0	127	380484	0
5	5284	-1.13324		0.0362513	0.0362513	0	2	5284	0				1	1076860	-0.0370789		7.24983	7.24983	0	99	1076860	0
5	16973	-1.07001		0.103176	0.103176	0	60	16973	0				1	80515	-0.0325194		0.818124	0.818124	0	87	80515	0
5	3740	-1.0521		0.141159	0.141159	0	1	3740	0				1	113364	-0.0228384		1.054	1.054	0	73	113364	0
5	42928	-0.989038		0.309765	0.309765	0	41	42928	0				1	1084500	-0.0212836		7.40281	7.40281	0	116	1084500	0
5	71958	-0.986123		0.606595	0.606595	0	49	71958	0				1	498594	-0.0200384		4.66784	4.66784	0	52	498594	0
5	5964	-0.977478		0.0121481	0.0121481	0	21	5964	0				1	364479	-0.0180466		3.44666	3.44666	0	85	364479	0
5	98771	-0.957822		1.39941	1.39941	0	37	98771	0				1	546688	-0.017343		4.72473	4.72473	0	77	546688	0
5	16602	-0.949449		0.331641	0.331641	0	17	16602	0				1	236060	-0.0117188		2.41537	2.41537	0	82	236060	0
5	3875	-0.944166		0.0170355	0.0170355	0	4	3875	0				1	1691240	-0.00689441		12.7092	12.7092	0	167	1691240	0
5	55378	-0.890483		0.925397	0.925397	0	50	55378	0				1	1692610	-0.000854641		11.1069	11.1069	0	159	1.69261e+06	0
5	4109	-0.818201		0.0290501	0.0290501	0	76	4109	0				1	285570	0	0	2.29767	2.29767	0	50	285570	0	285570
5	7071	-0.818184		0.0202871	0.0202871	0	51	7071	0				1	58646	0	0	0.820889	0.820889	0	53	58646	0	58646
5	21252	-0.803106		0.283432	0.283432	0	16	21252	0				1	139845	0	0	1.51373	1.51373	0	58	139845	0	139845
5	192709	-0.803005		2.30399	2.30399	0	58	192709	0				1	358855	0	0	3.09981	3.09981	0	84	358855	0	358855
5	8650	-0.796186		0.0437566	0.0437566	0	23	8650	0				1	1629780	0	0	10.3546	10.3546	0	97	1629780	0	1629780
5	6140	-0.776761		0.0844916	0.0844916	0	33	6140	0				1	332314	0	0	2.04294	2.04294	0	101	332314	0	332314
5	5575	-0.769236		0.132577	0.132577	0	26	5575	0				1	736030	0	0	4.37548	4.37548	0	103	736030	0	736030
5	39117	-0.733298		0.36317	0.36317	0	69	39117	0				1	207637	0	0	2.16473	2.16473	0	113	207637	0	207637
5	26460	-0.732879		0.293497	0.293497	0	35	26460	0				1	204843	0	0	2.51909	2.51909	0	123	204843	0	204843
5	36215	-0.732347		0.425339	0.425339	0	72	36215	0				1	467551	0	0	4.24147	4.24147	0	132	467551	0	467551
5	12268	-0.676059		0.299776	0.299776	0	57	12268	0				1	208920	0	0	2.2851	2.2851	0	134	208920	0	208920
5	19182	-0.649716		0.206708	0.206708	0	32	19182	0				1	711646	0	0	5.18593	5.18593	0	141	711646	0	711646
5	5885	-0.595411		0.0410581	0.0410581	0	13	5885	0				1	509351	0	0	3.90301	3.90301	0	142	509351	0	509351
5	38841	-0.508116		0.314591	0.314591	0	61	38841	0				1	372733	0	0	3.73635	3.73635	0	148	372733	0	372733
5	42684	-0.504819		0.307646	0.307646	0	28	42684	0				1	483344	0	0	5.11331	5.11331	0	153	483344	0	483344
5	8167	-0.403068		0.0935031	0.0935031	0	5	8167	0				1	982825	0	0	7.7755	7.7755	0	157	982825	0	982825
5	39848	-0.34342		0.510638	0.510638	0	62	39848	0				1	217673	0	0	2.44351	2.44351	0	168	217673	0	217673
5	10590	-0.318807		0.109717	0.109717	0	83	10590	0				1	445628	0	0	2.82698	2.82698	0	172	445628	0	445628
5	88899	-0.289119		1.16222	1.16222	0	66	88899	0				1	411819	0	0	3.85868	3.85868	0	195	411819	0	411819
5	8886	-0.286072		0.085066	0.085066	0	20	8886	0				1	16171	0.176258	0.176258	0.254092	0	0.254092	90	0	16171
5	39045	-0.264001		0.569004	0.569004	0	70	39045	0				1	8378	0.344285	0.344285	0.0835076	0	0.0835076	189	0	8378
5	83324	-0.22794		1.12198	1.12198	0	80	83324	0				1	12898	2.20293	2.20293	0.163762	0	0.163762	169	0	12898
5	39420	-0.165289		0.456224	0.456224	0	19	39420	0				1	22747	2.30906	2.30906	0.196038	0	0.196038	28	0	22747
5	121820	-0.0944925		1.75274	1.75274	0	77	121820	0				1	18169	4.73413	4.73413	0.177597	0	0.177597	37	0	18169
5	151168	-0.091779		2.13606	2.13606	0	82	151168	0				1	8625	5.44774	5.44774	0.237267	0	0.237267	80	0	8625
5	22882	-0.0734803		0.340865	0.340865	0	78	22882	0				SUM	27433978
SUM	1455697												2	353078	-1.24278		2.48383	2.48383	0	92	353078	0
6	5133	-1.89717		0.0412651	0.0412651	0	136	5133	0				2	883813	-1.12904		3.6462	3.6462	0	65	883813	0
6	12285	-1.79918		0.0662796	0.0662796	0	108	12285	0				2	235578	-1.09838		1.41336	1.41336	0	121	235578	0
6	6321	-1.72549		0.0913336	0.0913336	0	130	6321	0				2	211908	-1.05795		1.3144	1.3144	0	120	211908	0
6	26985	-1.35405		0.440379	0.440379	0	102	26985	0				2	1134600	-1.00448		4.31205	4.31205	0	93	1134600	0
6	138892	-1.34909		1.83376	1.83376	0	111	138892	0				2	775270	-1.00296		3.54491	3.54491	0	99	775270	0
6	44907	-1.32256		0.588806	0.588806	0	125	44907	0				2	308438	-0.965327		1.50217	1.50217	0	67	308438	0
6	44103	-1.30742		0.488023	0.488023	0	109	44103	0				2	555873	-0.957337		2.62379	2.62379	0	68	555873	0
6	23603	-1.26547		0.352738	0.352738	0	96	23603	0				2	1299070	-0.930871		5.04313	5.04313	0	83	1299070	0
6	74105	-1.26364		1.25585	1.25585	0	114	74105	0				2	758209	-0.912456		3.81258	3.81258	0	119	758209	0
6	60603	-1.24659		0.830992	0.830992	0	129	60603	0				2	942735	-0.907459		3.93752	3.93752	0	72	942735	0
6	51903	-1.22423		0.66094	0.66094	0	139	51903	0				2	2893550	-0.906432		12.3192	12.3192	0	112	2893550	0
6	130839	-1.17246		1.74738	1.74738	0	117	130839	0				2	1693910	-0.891082		7.06195	7.06195	0	64	1693910	0
6	169114	-1.16452		2.26473	2.26473	0	119	169114	0				2	207328	-0.873645		1.14069	1.14069	0	69	207328	0
6	40999	-1.148		0.520631	0.520631	0	146	40999	0				2	488353	-0.87204		2.78278	2.78278	0	76	488353	0
6	4676	-1.13514		0.0450999	0.0450999	0	88	4676	0				2	304716	-0.86002		2.6765	2.6765	0	84	304716	0
6	39805	-1.1008		0.830682	0.830682	0	99	39805	0				2	977390	-0.858616		3.84512	3.84512	0	74	977390	0
6	80365	-1.05981		0.848142	0.848142	0	86	80365	0				2	405984	-0.857223		1.81658	1.81658	0	86	405984	0
6	10257	-1.02608		0.14271	0.14271	0	135	10257	0				2	1202510	-0.841474		5.52497	5.52497	0	88	1202510	0
6	49966	-0.986506		0.729598	0.729598	0	113	49966	0				2	564229	-0.835947		2.49965	2.49965	0	91	564229	0
6	108473	-0.944367		1.46018	1.46018	0	134	108473	0				2	5341360	-0.834452		19.3842	19.3842	0	105	5341360	0
6	81326	-0.926607		1.12229	1.12229	0	147	81326	0				2	1581460	-0.823141		6.2195	6.2195	0	98	1581460	0
6	85816	-0.890054		0.889434	0.889434	0	94	85816	0				2	1968240	-0.808089		8.3913	8.3913	0	136	1968240	0
6	120549	-0.864305		1.50913	1.50913	0	91	120549	0				2	1963610	-0.803103		7.47765	7.47765	0	63	1.96361e+06	0
6	36941	-0.860611		0.447795	0.447795	0	106	36941	0				2	2307080	-0.787686		8.5221	8.5221	0	100	2307080	0
6	53858	-0.846926		0.604242	0.604242	0	90	53858	0				2	377748	-0.786271		1.47138	1.47138	0	70	377748	0
6	94788	-0.844713		1.21828	1.21828	0	92	94788	0				2	668817	-0.775502		3.39121	3.39121	0	73	668817	0
6	38604	-0.829459		0.473973	0.473973	0	105	38604	0				2	854303	-0.764871		3.52408	3.52408	0	97	854303	0
6	126480	-0.814649		2.02746	2.02746	0	142	126480	0				2	544620	-0.764251		2.42884	2.42884	0	118	544620	0
6	95506	-0.786265		1.04119	1.04119	0	104	95506	0				2	1064870	-0.759787		4.41234	4.41234	0	75	1064870	0
6	20499	-0.775007		0.313761	0.313761	0	77	20499	0				2	373564	-0.713867		1.78454	1.78454	0	116	373564	0
6	52651	-0.771031		0.966326	0.966326	0	149	52651	0				2	2622710	-0.705547		11.897	11.897	0	95	2622710	0
6	325118	-0.770987		4.42273	4.42273	0	138	325118	0				2	470550	-0.705039		2.61464	2.61464	0	138	470550	0
6	12240	-0.744837		0.069798	0.069798	0	87	12240	0				2	1117710	-0.694686		4.32133	4.32133	0	106	1117710	0
6	59544	-0.713023		0.740849	0.740849	0	89	59544	0				2	2337170	-0.684886		10.6896	10.6896	0	101	2337170	0
6	9597	-0.684373		0.128289	0.128289	0	81	9597	0				2	117842	-0.683566		0.885235	0.885235	0	79	117842	0
6	177680	-0.661326		2.28705	2.28705	0	101	177680	0				2	779837	-0.676422		3.7159	3.7159	0	82	779837	0
6	44533	-0.648616		0.610214	0.610214	0	93	44533	0				2	341784	-0.674362		2.65471	2.65471	0	110	341784	0
6	21900	-0.581671		0.167578	0.167578	0	80	21900	0				2	463154	-0.667459		3.06613	3.06613	0	107	463154	0
6	66694	-0.540477		0.752905	0.752905	0	97	66694	0				2	453051	-0.657859		3.30226	3.30226	0	113	453051	0
6	28147	-0.5322		0.329813	0.329813	0	78	28147	0				2	252461	-0.65127		1.88125	1.88125	0	137	252461	0
6	123978	-0.521695		1.71356	1.71356	0	76	123978	0				2	2632070	-0.636301		10.7646	10.7646	0	87	2632070	0
6	10126	-0.489676		0.147479	0.147479	0	85	10126	0				2	4215410	-0.622679		17.7021	17.7021	0	102	4215410	0
6	109197	-0.477166		1.27057	1.27057	0	95	109197	0				2	775641	-0.609016		3.31405	3.31405	0	115	775641	0
6	150465	-0.427002		1.89977	1.89977	0	98	150465	0				2	1534520	-0.596322		6.02452	6.02452	0	104	1534520	0
6	25731	-0.417571		0.289109	0.289109	0	79	25731	0				2	371505	-0.586759		2.93088	2.93088	0	109	371505	0
6	12756	-0.414568		0.165098	0.165098	0	83	12756	0				2	127350	-0.584061		0.917969	0.917969	0	94	127350	0
6	39523	-0.38821		0.400297	0.400297	0	82	39523	0				2	245094	-0.582153		1.98454	1.98454	0	134	245094	0
6	59544	-0.174661		0.729555	0.729555	0	84	59544	0				2	2166230	-0.576352		9.62121	9.62121	0	103	2166230	0
SUM	3207125												2	1449850	-0.564183		6.74287	6.74287	0	108	1449850	0
7	78221	-0.808868		0.771243	0.771243	0	82	78221	0				2	2542120	-0.55135		12.5026	12.5026	0	133	2542120	0
7	57912	-0.786764		0.642718	0.642718	0	72	57912	0				2	1139420	-0.53807		8.16431	8.16431	0	114	1139420	0
7	65004	-0.778513		0.833414	0.833414	0	71	65004	0				2	79020	-0.530689		0.672277	0.672277	0	80	79020	0
7	89039	-0.770303		1.19275	1.19275	0	65	89039	0				2	124911	-0.529418		1.14203	1.14203	0	85	124911	0
7	154486	-0.763432		1.60745	1.60745	0	64	154486	0				2	634266	-0.498363		4.72088	4.72088	0	96	634266	0
7	42219	-0.731902		0.268289	0.268289	0	59	42219	0				2	101188	-0.493855		0.988778	0.988778	0	111	101188	0
7	67531	-0.707328		0.674714	0.674714	0	55	67531	0				2	63540	-0.44336		0.641363	0.641363	0	71	63540	0
7	101942	-0.700636		1.09299	1.09299	0	58	101942	0				2	2428200	-0.40964		12.6812	12.6812	0	66	2428200	0
7	75012	-0.700154		1.20789	1.20789	0	57	75012	0				2	1602190	-0.382202		9.35081	9.35081	0	77	1602190	0
7	34133	-0.671181		0.577263	0.577263	0	53	34133	0				2	248075	-0.356175		2.12077	2.12077	0	117	248075	0
7	43373	-0.606573		0.668898	0.668898	0	42	43373	0				2	886999	-0.259529		6.53893	6.53893	0	90	886999	0
7	75791	-0.602828		0.873514	0.873514	0	67	75791	0				2	38621	0	0	0.246524	0.00501169	0.241512	89	785.142	37835.9	38621
7	134860	-0.593493		1.52082	1.52082	0	48	134860	0				2	15218	8.64908	8.64908	0.319242	0	0.319242	126	0	15218
7	114328	-0.580374		1.31098	1.31098	0	21	114328	0				SUM	65619921
7	125196	-0.578951		1.4543	1.4543	0	56	125196	0				3	51080	-1.50282		0.579853	0.579853	0	27	51080	0
7	71774	-0.55655		0.962991	0.962991	0	22	71774	0				3	24553	-1.43715		0.285633	0.285633	0	32	24553	0
7	118922	-0.549691		1.60627	1.60627	0	37	118922	0				3	64261	-1.34086		0.347106	0.347106	0	35	64261	0
7	43716	-0.546899		0.578032	0.578032	0	44	43716	0				3	1697580	-1.16045		7.54095	7.54095	0	50	1697580	0
7	29397	-0.540829		0.447881	0.447881	0	36	29397	0				3	329999	-1.07559		2.48728	2.48728	0	56	329999	0
7	65425	-0.540079		0.655952	0.655952	0	40	65425	0				3	147903	-1.05825		1.38494	1.38494	0	43	147903	0
7	109871	-0.516383		1.39071	1.39071	0	73	109871	0				3	104247	-1.03411		0.971793	0.971793	0	31	104247	0
7	196599	-0.509539		3.03006	3.03006	0	39	196599	0				3	549852	-1.00401		1.97679	1.97679	0	47	549852	0
7	183852	-0.505314		2.27414	2.27414	0	52	183852	0				3	2395640	-0.980429		12.9299	12.9299	0	26	2395640	0
7	85871	-0.500468		0.953707	0.953707	0	45	85871	0				3	1098680	-0.914308		4.57365	4.57365	0	48	1098680	0
7	339328	-0.491902		3.91723	3.91723	0	81	339328	0				3	263931	-0.901223		2.71746	2.71746	0	51	263931	0
7	193762	-0.486701		2.04875	2.04875	0	70	193762	0				3	432558	-0.887475		3.08473	3.08473	0	15	432558	0
7	165682	-0.472894		2.15999	2.15999	0	23	165682	0				3	1339670	-0.881584		6.06948	6.06948	0	60	1339670	0
7	62652	-0.463148		0.792097	0.792097	0	60	62652	0				3	2803590	-0.856911		10.8463	10.8463	0	55	2803590	0
7	26695	-0.45028		0.589521	0.589521	0	43	26695	0				3	121540	-0.85293		1.56826	1.56826	0	44	121540	0
7	141887	-0.435283		2.37059	2.37059	0	92	141887	0				3	353487	-0.835264		3.03041	3.03041	0	25	353487	0
7	79437	-0.419486		0.904551	0.904551	0	41	79437	0				3	846602	-0.822299		4.27583	4.27583	0	58	846602	0
7	200107	-0.413199		3.02201	3.02201	0	35	200107	0				3	296694	-0.808837		1.74763	1.74763	0	41	296694	0
7	14643	-0.382689		0.485959	0.485959	0	38	14643	0				3	1079210	-0.791792		5.45886	5.45886	0	57	1079210	0
7	75677	-0.375419		0.941639	0.941639	0	84	75677	0				3	1825710	-0.770324		8.12964	8.12964	0	39	1825710	0
7	274362	-0.359713		3.02537	3.02537	0	74	274362	0				3	1038600	-0.766606		5.05136	5.05136	0	20	1038600	0
7	121920	-0.341145		1.78866	1.78866	0	88	121920	0				3	2274570	-0.746187		11.5811	11.5811	0	45	2274570	0
7	299139	-0.332989		3.40389	3.40389	0	95	299139	0				3	2015240	-0.731136		9.32202	9.32202	0	59	2015240	0
7	311070	-0.32695		3.37064	3.37064	0	94	311070	0				3	576812	-0.700785		5.02824	5.02824	0	54	576812	0
7	377391	-0.314724		4.45099	4.45099	0	69	377391	0				3	3654220	-0.693216		17.5386	17.5386	0	61	3654220	0
7	233120	-0.304693		3.24465	3.24465	0	33	233120	0				3	424977	-0.682597		2.56905	2.56905	0	52	424977	0
7	385208	-0.234348		4.85732	4.85732	0	61	385208	0				3	219445	-0.641705		1.56855	1.56855	0	49	219445	0
7	176663	-0.194793		1.91591	1.91591	0	47	176663	0				3	2951460	-0.641455		15.5254	15.5254	0	62	2951460	0
7	49507	-0.151928		0.702717	0.702717	0	86	49507	0				3	285984	-0.638295		1.83776	1.83776	0	53	285984	0
7	42000	-0.135906		0.631003	0.631003	0	50	42000	0				3	338166	-0.637428		2.48992	2.48992	0	23	338166	0
7	67299	-0.129637		1.0472	1.0472	0	91	67299	0				3	67261	-0.62268		0.831765	0.831765	0	17	67261	0
7	299705	-0.101363		3.80718	3.80718	0	106	299705	0				3	1259930	-0.618864		7.63212	7.63212	0	42	1259930	0
7	51973	-0.0948849		0.999235	0.999235	0	46	51973	0				3	1525480	-0.61192		7.48659	7.48659	0	28	1525480	0
SUM	6153701												3	1047580	-0.611586		7.14109	7.14109	0	24	1047580	0
8	50801	-0.843753		0.62943	0.62943	0	16	50801	0				3	1612660	-0.604809		7.26942	7.26942	0	34	1612660	0
8	126238	-0.734026		1.67284	1.67284	0	13	126238	0				3	508721	-0.595354		3.16971	3.16971	0	40	508721	0
8	106105	-0.709362		1.06908	1.06908	0	17	106105	0				3	2135490	-0.585528		11.6319	11.6319	0	37	2135490	0
8	12549	-0.676655		0.0786055	0.0786055	0	19	12549	0				3	1227240	-0.583713		7.57222	7.57222	0	22	1227240	0
8	130971	-0.62973		1.4319	1.4319	0	54	130971	0				3	346310	-0.560686		2.16505	2.16505	0	16	346310	0
8	410312	-0.587809		5.00878	5.00878	0	14	410312	0				3	601050	-0.548674		2.96755	2.96755	0	21	601050	0
8	160467	-0.586471		2.05149	2.05149	0	27	160467	0				3	376294	-0.527411		2.95709	2.95709	0	46	376294	0
8	328155	-0.586157		4.32503	4.32503	0	31	328155	0				3	405120	-0.510998		3.05168	3.05168	0	36	405120	0
8	101745	-0.564253		1.35194	1.35194	0	40	101745	0				3	109425	-0.501395		1.10524	1.10524	0	30	109425	0
8	109918	-0.540959		1.28759	1.28759	0	30	109918	0				3	121400	-0.498345		1.48959	1.48959	0	29	121400	0
8	62888	-0.535922		0.977535	0.977535	0	63	62888	0				3	32686	-0.211192		0.522099	0.522099	0	33	32686	0
8	126984	-0.512557		1.35975	1.35975	0	47	126984	0				3	48863	6.72781	6.72781	0.600695	0	0.600695	38	0	48863
8	299153	-0.469937		2.85601	2.85601	0	11	299153	0				SUM	41031771
8	132486	-0.467217		1.66295	1.66295	0	18	132486	0				4	951846	-1.36492		4.78424	4.78424	0	34	951846	0
8	183306	-0.449564		1.68962	1.68962	0	42	183306	0				4	65224	-1.3486		0.534795	0.534795	0	42	65224	0
8	56869	-0.44909		0.728014	0.728014	0	62	56869	0				4	163143	-1.33138		1.73177	1.73177	0	0	163143	0
8	242795	-0.437599		2.50774	2.50774	0	28	242795	0				4	351685	-1.25865		3.32915	3.32915	0	15	351685	0
8	15504	-0.434911		0.270787	0.270787	0	21	15504	0				4	621229	-1.22599		3.23822	3.23822	0	12	621229	0
8	181547	-0.425389		1.76758	1.76758	0	60	181547	0				4	381530	-1.19685		2.79043	2.79043	0	32	381530	0
8	465660	-0.383803		4.86841	4.86841	0	69	465660	0				4	199007	-1.17711		1.89856	1.89856	0	43	199007	0
8	247707	-0.374491		2.57046	2.57046	0	74	247707	0				4	646385	-1.17039		4.54292	4.54292	0	66	646385	0
8	232149	-0.364325		2.26215	2.26215	0	37	232149	0				4	996012	-1.10229		5.91001	5.91001	0	47	996012	0
8	228378	-0.358248		2.7763	2.7763	0	15	228378	0				4	502041	-1.07618		3.68843	3.68843	0	9	502041	0
8	3212	-0.346878		0.198185	0.198185	0	73	3212	0				4	457368	-1.07332		3.4076	3.4076	0	23	457368	0
8	542483	-0.3451		5.14488	5.14488	0	29	542483	0				4	934325	-1.06662		4.3336	4.3336	0	37	934325	0
8	328503	-0.338535		3.13809	3.13809	0	25	328503	0				4	762628	-1.05476		3.79817	3.79817	0	51	762628	0
8	412663	-0.310951		4.14367	4.14367	0	35	412663	0				4	840436	-1.05162		5.30057	5.30057	0	56	840436	0
8	447238	-0.197806		6.40631	6.40631	0	66	447238	0				4	1017610	-1.02796		5.50327	5.50327	0	36	1017610	0
8	124206	-0.196459		1.19376	1.19376	0	22	124206	0				4	562334	-1.02054		3.59356	3.59356	0	8	562334	0
8	124575	-0.180135		1.77115	1.77115	0	55	124575	0				4	387817	-1.01605		2.37943	2.37943	0	21	387817	0
8	464285	-0.120364		5.20446	5.20446	0	12	464285	0				4	871916	-0.997437		5.77087	5.77087	0	41	871916	0
8	169470	-0.0752632		1.94646	1.94646	0	32	169470	0				4	801546	-0.974744		3.91021	3.91021	0	18	801546	0
8	792988	0		8.26133	8.26133	0	43	792988	0	792988			4	229567	-0.973302		1.39606	1.39606	0	17	229567	0
8	99343	0		1.324	1.324	0	67	99343	0	99343			4	662897	-0.970325		4.18551	4.18551	0	61	662897	0
8	29696	0		0.705211	0.705211	0	70	29696	0	29696			4	1264010	-0.96064		6.77333	6.77333	0	26	1264010	0
SUM	7551349												4	552255	-0.949834		3.12376	3.12376	0	25	552255	0
9	11304	-1.26296		0.145282	0.145282	0	93	11304	0				4	867171	-0.941462		3.84574	3.84574	0	29	867171	0
9	27024	-1.09089		0.304239	0.304239	0	96	27024	0				4	577535	-0.933758		4.41687	4.41687	0	45	577535	0
9	20939	-1.02568		0.119399	0.119399	0	107	20939	0				4	1157320	-0.927165		7.66547	7.66547	0	49	1157320	0
9	19168	-0.994884		0.293554	0.293554	0	82	19168	0				4	276971	-0.925128		1.81234	1.81234	0	64	276971	0
9	3231	-0.980127		0.0129499	0.0129499	0	34	3231	0				4	195056	-0.923965		1.49727	1.49727	0	57	195056	0
9	11527	-0.931437		0.129794	0.129794	0	79	11527	0				4	608303	-0.922338		4.28023	4.28023	0	58	608303	0
9	10686	-0.927649		0.116084	0.116084	0	86	10686	0				4	312993	-0.898632		2.08365	2.08365	0	28	312993	0
9	22235	-0.925388		0.166354	0.166354	0	60	22235	0				4	512691	-0.897306		2.85559	2.85559	0	19	512691	0
9	70284	-0.872844		0.866296	0.866296	0	102	70284	0				4	454965	-0.870398		2.46945	2.46945	0	24	454965	0
9	17648	-0.854929		0.225372	0.225372	0	106	17648	0				4	602652	-0.858257		4.1952	4.1952	0	67	602652	0
9	22091	-0.83748		0.219634	0.219634	0	85	22091	0				4	827876	-0.856971		4.09499	4.09499	0	38	827876	0
9	25718	-0.803966		0.170302	0.170302	0	119	25718	0				4	422654	-0.851284		2.92829	2.92829	0	35	422654	0
9	24929	-0.798853		0.337466	0.337466	0	78	24929	0				4	881893	-0.848362		5.04791	5.04791	0	31	881893	0
9	27423	-0.796615		0.278924	0.278924	0	97	27423	0				4	12192	-0.841647		0.109891	0.109891	0	52	12192	0
9	73630	-0.767461		0.825405	0.825405	0	69	73630	0				4	1031840	-0.835939		5.03252	5.03252	0	27	1031840	0
9	5192	-0.766437		0.0153686	0.0153686	0	100	5192	0				4	523719	-0.809775		4.62361	4.62361	0	74	523719	0
9	65292	-0.747091		0.959856	0.959856	0	118	65292	0				4	939840	-0.800412		6.13652	6.13652	0	33	939840	0
9	21193	-0.739545		0.186954	0.186954	0	123	21193	0				4	1439720	-0.780052		9.89016	9.89016	0	68	1439720	0
9	36622	-0.714926		0.34437	0.34437	0	120	36622	0				4	802460	-0.773267		5.94052	5.94052	0	13	802460	0
9	140336	-0.710833		1.63873	1.63873	0	17	140336	0				4	470511	-0.772805		3.77972	3.77972	0	16	470511	0
9	20873	-0.706026		0.330637	0.330637	0	72	20873	0				4	248606	-0.761484		2.37972	2.37972	0	11	248606	0
9	12102	-0.699492		0.105614	0.105614	0	61	12102	0				4	140612	-0.759763		1.23511	1.23511	0	40	140612	0
9	107589	-0.694147		1.36243	1.36243	0	42	107589	0				4	430805	-0.754282		4.0435	4.0435	0	63	430805	0
9	59735	-0.674295		0.875748	0.875748	0	77	59735	0				4	546675	-0.744034		3.70329	3.70329	0	22	546675	0
9	28084	-0.672739		0.413409	0.413409	0	64	28084	0				4	1456050	-0.737782		9.40839	9.40839	0	20	1.45605e+06	0
9	11158	-0.646859		0.077799	0.077799	0	24	11158	0				4	79560	-0.725041		1.20353	1.20353	0	5	79560	0
9	12528	-0.644333		0.0977808	0.0977808	0	7	12528	0				4	146072	-0.723662		1.30533	1.30533	0	4	146072	0
9	14976	-0.638392		0.151738	0.151738	0	73	14976	0				4	686439	-0.722659		7.00813	7.00813	0	72	686439	0
9	76629	-0.636389		0.800289	0.800289	0	67	76629	0				4	1050150	-0.717013		7.84889	7.84889	0	65	1050150	0
9	75313	-0.631577		0.944136	0.944136	0	88	75313	0				4	452827	-0.68902		4.04225	4.04225	0	1	452827	0
9	15969	-0.613442		0.138563	0.138563	0	101	15969	0				4	116209	-0.686055		1.16123	1.16123	0	44	116209	0
9	26484	-0.61078		0.205693	0.205693	0	47	26484	0				4	960953	-0.673225		7.30975	7.30975	0	30	960953	0
9	19407	-0.598201		0.327845	0.327845	0	35	19407	0				4	68059	-0.668165		0.785256	0.785256	0	3	68059	0
9	25706	-0.596052		0.260402	0.260402	0	91	25706	0				4	558175	-0.615294		4.32728	4.32728	0	39	558175	0
9	32941	-0.593133		0.461023	0.461023	0	39	32941	0				SUM	34082365
9	45688	-0.575783		0.6058	0.6058	0	80	45688	0				5	57988	-0.884068		0.794642	0.794642	0	160	57988	0
9	28755	-0.559392		0.471966	0.471966	0	20	28755	0				5	318126	-0.704355		3.46527	3.46527	0	133	318126	0
9	163837	-0.551543		2.15845	2.15845	0	65	163837	0				5	52295	-0.644746		0.410962	0.410962	0	93	52295	0
9	17439	-0.525403		0.285373	0.285373	0	90	17439	0				5	16666	-0.622887		0.222351	0.222351	0	141	16666	0
9	14114	-0.518714		0.243072	0.243072	0	62	14114	0				5	25356	-0.608632		0.351986	0.351986	0	150	25356	0
9	29876	-0.49543		0.227869	0.227869	0	53	29876	0				5	104740	-0.605668		1.21733	1.21733	0	151	104740	0
9	127841	-0.493818		1.45843	1.45843	0	25	127841	0				5	34417	-0.586512		0.45545	0.45545	0	132	34417	0
9	107184	-0.493219		1.28645	1.28645	0	83	107184	0				5	30361	-0.467421		0.247072	0.247072	0	88	30361	0
9	54329	-0.491321		0.731413	0.731413	0	87	54329	0				5	181392	-0.464643		1.91749	1.91749	0	123	181392	0
9	32211	-0.490977		0.510662	0.510662	0	50	32211	0				5	167057	-0.456087		2.22358	2.22358	0	139	167057	0
9	72526	-0.457371		1.07167	1.07167	0	2	72526	0				5	130607	-0.385622		1.52217	1.52217	0	161	130607	0
9	114346	-0.453012		1.38342	1.38342	0	33	114346	0				5	164637	-0.384814		1.92166	1.92166	0	181	164637	0
9	164202	-0.449329		1.99056	1.99056	0	57	164202	0				5	162307	-0.380113		1.68799	1.68799	0	99	162307	0
9	128065	-0.425386		1.61432	1.61432	0	81	128065	0				5	298497	-0.378909		3.33453	3.33453	0	128	298497	0
9	28886	-0.413856		0.442173	0.442173	0	99	28886	0				5	95325	-0.368219		1.05931	1.05931	0	149	95325	0
9	54804	-0.355007		0.542154	0.542154	0	84	54804	0				5	182513	-0.367411		2.00372	2.00372	0	100	182513	0
9	34303	-0.353354		0.426242	0.426242	0	105	34303	0				5	217963	-0.352814		2.485	2.485	0	154	217963	0
9	175686	-0.333265		2.08886	2.08886	0	104	175686	0				5	39245	-0.344174		0.735605	0.735605	0	152	39245	0
9	79380	-0.33022		1.28205	1.28205	0	122	79380	0				5	445441	-0.329674		4.85215	4.85215	0	134	445441	0
9	114997	-0.318538		1.5985	1.5985	0	94	114997	0				5	208426	-0.285571		2.41131	2.41131	0	106	208426	0
9	63075	-0.308903		1.15141	1.15141	0	98	63075	0				5	473255	-0.265292		5.1006	5.1006	0	144	473255	0
9	47041	-0.261021		0.848716	0.848716	0	4	47041	0				5	128524	-0.255165		1.65313	1.65313	0	142	128524	0
9	27382	-0.248303		0.474905	0.474905	0	125	27382	0				5	279290	-0.25421		3.08392	3.08392	0	119	279290	0
9	168595	-0.247709		1.99031	1.99031	0	54	168595	0				5	182575	-0.244287		1.8188	1.8188	0	135	182575	0
9	102900	-0.2395		1.38691	1.38691	0	108	102900	0				5	135983	-0.244014		1.93261	1.93261	0	143	135983	0
9	57983	-0.233877		0.918823	0.918823	0	27	57983	0				5	175347	-0.241865		1.93322	1.93322	0	157	175347	0
9	76712	-0.233003		0.825869	0.825869	0	124	76712	0				5	129144	-0.241481		1.19257	1.19257	0	116	129144	0
9	181987	-0.231089		2.2437	2.2437	0	40	181987	0				5	548633	-0.236448		5.89784	5.89784	0	162	548633	0
9	138752	-0.221916		1.64492	1.64492	0	89	138752	0				5	36211	-0.196181		0.502476	0.502476	0	89	36211	0
9	27643	-0.216774		0.46475	0.46475	0	18	27643	0				5	179322	-0.182055		1.89812	1.89812	0	115	179322	0
9	59224	-0.20569		0.936988	0.936988	0	103	59224	0				5	279463	-0.165054		2.91455	2.91455	0	155	279463	0
9	123810	-0.170106		1.53552	1.53552	0	49	123810	0				5	208983	-0.163593		2.37386	2.37386	0	110	208983	0
9	54061	-0.165273		0.834337	0.834337	0	59	54061	0				5	303331	-0.163177		3.2658	3.2658	0	159	303331	0
9	150021	-0.148302		2.48712	2.48712	0	63	150021	0				5	40265	-0.151848		0.735601	0.735601	0	81	40265	0
9	94099	-0.145663		1.29483	1.29483	0	92	94099	0				5	60047	-0.150277		0.737971	0.737971	0	102	60047	0
9	29157	-0.139615		0.519476	0.519476	0	95	29157	0				5	28433	-0.141183		0.280149	0.280149	0	82	28433	0
9	203334	-0.113751		2.74032	2.74032	0	109	203334	0				5	74814	-0.140819		1.00735	1.00735	0	136	74814	0
9	19820	-0.0930125		0.385093	0.385093	0	30	19820	0				5	30817	-0.114824		0.24716	0.24716	0	91	30817	0
9	152373	-0.0463157		1.93517	1.93517	0	121	152373	0				5	70557	-0.104431		0.935553	0.935553	0	75	70557	0
9	74467	-0.0265316		1.03039	1.03039	0	0	74467	0				5	148547	-0.0915492		1.84508	1.84508	0	86	148547	0
SUM	4636871												5	92558	-0.0787256		1.13804	1.13804	0	87	92558	0
10	84485	-1.25373		1.14107	1.14107	0	76	84485	0				5	74739	-0.078283		0.923529	0.923529	0	85	74739	0
10	92503	-1.20703		1.20374	1.20374	0	71	92503	0				5	23444	-0.074259		0.341354	0.341354	0	63	23444	0
10	145432	-1.13792		1.81958	1.81958	0	74	145432	0				5	125557	-0.0646488		1.65628	1.65628	0	94	125557	0
10	71478	-1.13383		0.883147	0.883147	0	84	71478	0				5	431881	-0.0534109		4.64459	4.64459	0	111	431881	0
10	5844	-1.04364		0.051613	0.051613	0	50	5844	0				5	506579	-0.0371478		5.64812	5.64812	0	131	506579	0
10	84774	-1.03796		1.2271	1.2271	0	60	84774	0				5	199623	-0.0312178		2.47909	2.47909	0	80	199623	0
10	97392	-1.03714		1.31871	1.31871	0	75	97392	0				5	153592	-0.028417		1.66204	1.66204	0	145	153592	0
10	4645	-1.01386		0.0928893	0.0928893	0	87	4645	0				5	99633	-0.028389		1.30496	1.30496	0	177	99633	0
10	103622	-0.990952		1.01247	1.01247	0	73	103622	0				5	116805	-0.0152591		1.46498	1.46498	0	125	116805	0
10	32267	-0.976365		0.367526	0.367526	0	82	32267	0				5	9784	0	0	0.114761	0.0353337	0.0794273	74	3012.39	6771.61	9784
10	55770	-0.932634		0.644994	0.644994	0	81	55770	0				5	61242	0	0	0.793446	0.793446	0	83	61242	0	61242
10	39627	-0.91779		0.713957	0.713957	0	69	39627	0				5	30788	0	0	0.455164	0.455164	0	90	30788	0	30788
10	44903	-0.893773		0.568253	0.568253	0	78	44903	0				5	648982	0	0	7.38697	7.38697	0	107	648982	0	648982
10	230478	-0.888838		2.73496	2.73496	0	63	230478	0				5	206093	0	0	2.3225	2.3225	0	109	206093	0	206093
10	128964	-0.879896		1.61028	1.61028	0	86	128964	0				5	337526	0	0	3.85298	3.85298	0	112	337526	0	337526
10	80880	-0.850131		1.00533	1.00533	0	68	80880	0				5	50591	0	0	0.690551	0.690551	0	120	50591	0	50591
10	113521	-0.843965		1.47966	1.47966	0	88	113521	0				5	125690	0	0	1.6061	1.6061	0	121	125690	0	125690
10	56627	-0.842983		0.810547	0.810547	0	38	56627	0				5	213896	0	0	2.35918	2.35918	0	127	213896	0	213896
10	184075	-0.686852		2.47024	2.47024	0	44	184075	0				5	312223	0	0	3.77294	3.77294	0	129	312223	0	312223
10	20238	-0.681361		0.344339	0.344339	0	97	20238	0				5	11660	0	0	0.0873929	0.0772351	0.0101578	140	10304.7	1355.26	11660
10	49991	-0.589		0.83098	0.83098	0	47	49991	0				5	219065	0	0	2.17235	2.17235	0	146	219065	0	219065
10	117468	-0.558387		1.36119	1.36119	0	45	117468	0				5	54702	0	0	0.722912	0.722912	0	156	54702	0	54702
10	35705	-0.55758		0.470943	0.470943	0	89	35705	0				5	58923	0	0	0.880228	0.880228	0	170	58923	0	58923
10	70624	-0.556276		1.17367	1.17367	0	90	70624	0				5	310246	0	0	3.9525	3.9525	0	172	310246	0	310246
10	40890	-0.548551		0.543831	0.543831	0	54	40890	0				5	29527	0	0	0.38293	0.38293	0	173	29527	0	29527
10	233653	-0.546487		3.09648	3.09648	0	98	233653	0				5	463684	0	0	5.36409	5.36409	0	175	463684	0	463684
10	177763	-0.544502		2.38724	2.38724	0	52	177763	0				5	254468	0	0	3.24249	3.24249	0	180	254468	0	254468
10	63867	-0.544372		0.821686	0.821686	0	37	63867	0				5	8111	3.01886	3.01886	0.0809884	0	0.0809884	77	0	8111
10	4185	-0.540441		0.012633	0.012633	0	59	4185	0				SUM	11678512
10	48752	-0.506284		0.639624	0.639624	0	57	48752	0				6	17042	-1.13348		0.167197	0.167197	0	141	17042	0
10	71829	-0.505791		0.817235	0.817235	0	72	71829	0				6	36840	-1.1238		0.353039	0.353039	0	138	36840	0
10	96635	-0.504758		1.41493	1.41493	0	99	96635	0				6	12810	-1.07546		0.0741848	0.0741848	0	123	12810	0
10	114266	-0.464742		1.1223	1.1223	0	51	114266	0				6	20839	-0.926498		0.20123	0.20123	0	115	20839	0
10	89130	-0.459244		1.38225	1.38225	0	80	89130	0				6	17776	-0.866191		0.213706	0.213706	0	167	17776	0
10	44283	-0.445998		0.482929	0.482929	0	58	44283	0				6	64149	-0.811056		0.812574	0.812574	0	102	64149	0
10	155659	-0.443601		1.72799	1.72799	0	48	155659	0				6	12232	-0.797351		0.176935	0.176935	0	150	12232	0
10	103661	-0.414122		1.00536	1.00536	0	46	103661	0				6	79498	-0.760501		0.933275	0.933275	0	149	79498	0
10	60421	-0.390444		0.744041	0.744041	0	34	60421	0				6	51377	-0.740186		0.556942	0.556942	0	134	51377	0
10	119409	-0.352744		1.58335	1.58335	0	40	119409	0				6	83514	-0.724957		0.831185	0.831185	0	110	83514	0
10	28973	-0.294805		0.372953	0.372953	0	85	28973	0				6	17228	-0.711842		0.135059	0.135059	0	129	17228	0
10	98379	-0.274845		1.08674	1.08674	0	61	98379	0				6	10646	-0.706317		0.13545	0.13545	0	161	10646	0
10	63822	-0.259144		0.542616	0.542616	0	41	63822	0				6	71006	-0.685574		1.22273	1.22273	0	89	71006	0
10	72500	-0.256943		0.798562	0.798562	0	79	72500	0				6	37509	-0.669814		0.472549	0.472549	0	60	37509	0
10	131218	-0.248821		1.64824	1.64824	0	49	131218	0				6	70640	-0.653551		1.13191	1.13191	0	101	70640	0
10	40977	-0.24434		0.804732	0.804732	0	100	40977	0				6	32412	-0.606761		0.373609	0.373609	0	190	32412	0
10	170094	-0.215024		1.84003	1.84003	0	64	170094	0				6	154505	-0.604473		2.25817	2.25817	0	128	154505	0
10	345239	-0.193389		4.52734	4.52734	0	39	345239	0				6	27439	-0.593101		0.472114	0.472114	0	125	27439	0
10	337043	-0.133814		4.36801	4.36801	0	62	337043	0				6	216776	-0.591203		1.60294	1.60294	0	95	216776	0
10	96719	-0.123565		1.24471	1.24471	0	70	96719	0				6	111883	-0.586705		1.5069	1.5069	0	117	111883	0
10	70361	-0.103543		1.09776	1.09776	0	77	70361	0				6	441639	-0.576304		4.98647	4.98647	0	122	441639	0
10	114449	-0.0600874		1.35217	1.35217	0	55	114449	0				6	187638	-0.570963		2.0796	2.0796	0	135	187638	0
10	98130	-0.0597968		1.34446	1.34446	0	83	98130	0				6	89293	-0.566957		1.3247	1.3247	0	163	89293	0
10	113306	0		1.47107	1.47107	0	33	113306	0	113306			6	21993	-0.559414		0.528719	0.528719	0	69	21993	0
10	69305	0		0.887868	0.887868	0	35	69305	0	69305			6	89848	-0.543461		1.37107	1.37107	0	151	89848	0
10	248985	0		3.12903	3.12903	0	56	248985	0	248985			6	21981	-0.543004		0.216097	0.216097	0	165	21981	0
10	22392	0		0.235192	0.0498855	0.185307	65	4749.46	17642.5	22392			6	83304	-0.536037		1.43751	1.43751	0	76	83304	0
10	139762	0		1.64734	1.64734	0	66	139762	0	139762			6	133804	-0.521925		1.67655	1.67655	0	88	133804	0
10	232193	0		2.63482	2.63482	0	67	232193	0	232193			6	21274	-0.506323		0.191305	0.191305	0	145	21274	0
SUM	5869563												6	74797	-0.501274		1.22766	1.22766	0	139	74797	0
11	10995	-1.33675		0.13758	0.13758	0	109	10995	0				6	231119	-0.499472		2.07887	2.07887	0	130	231119	0
11	39610	-1.3042		0.833592	0.833592	0	106	39610	0				6	120079	-0.484724		1.14976	1.14976	0	100	120079	0
11	44730	-1.26024		0.73935	0.73935	0	102	44730	0				6	166891	-0.483267		2.23301	2.23301	0	127	166891	0
11	6175	-1.24317		0.046642	0.046642	0	64	6175	0				6	185732	-0.477227		2.30289	2.30289	0	80	185732	0
11	10358	-1.15258		0.231992	0.231992	0	87	10358	0				6	81989	-0.47626		0.991763	0.991763	0	164	81989	0
11	6996	-1.08981		0.111499	0.111499	0	60	6996	0				6	217638	-0.475829		1.94076	1.94076	0	104	217638	0
11	80849	-1.05676		1.76512	1.76512	0	104	80849	0				6	123527	-0.46315		1.18701	1.18701	0	156	123527	0
11	136948	-1.04029		1.7855	1.7855	0	105	136948	0				6	9889	-0.453353		0.14968	0.14968	0	157	9889	0
11	66402	-1.02126		1.16406	1.16406	0	70	66402	0				6	321606	-0.419502		3.92343	3.92343	0	85	321606	0
11	119325	-1.02001		1.48044	1.48044	0	66	119325	0				6	34788	-0.410743		0.637044	0.637044	0	187	34788	0
11	40168	-0.991039		0.472192	0.472192	0	65	40168	0				6	52301	-0.410086		0.669406	0.669406	0	137	52301	0
11	13944	-0.948228		0.54302	0.54302	0	74	13944	0				6	153735	-0.405787		1.97527	1.97527	0	67	153735	0
11	45414	-0.936256		1.42547	1.42547	0	67	45414	0				6	21403	-0.40487		0.281843	0.281843	0	94	21403	0
11	11871	-0.929261		0.416443	0.416443	0	88	11871	0				6	84903	-0.395802		0.728622	0.728622	0	91	84903	0
11	67956	-0.914219		0.823469	0.823469	0	95	67956	0				6	26159	-0.386672		0.228335	0.228335	0	63	26159	0
11	27223	-0.861915		0.644718	0.644718	0	91	27223	0				6	193655	-0.384138		1.37479	1.37479	0	72	193655	0
11	105459	-0.861447		1.33659	1.33659	0	63	105459	0				6	414197	-0.383893		3.14694	3.14694	0	92	414197	0
11	17128	-0.858367		0.22751	0.22751	0	62	17128	0				6	138981	-0.381745		1.86691	1.86691	0	58	138981	0
11	21405	-0.830518		0.44741	0.44741	0	112	21405	0				6	109527	-0.378516		1.81379	1.81379	0	103	109527	0
11	60023	-0.805036		1.44934	1.44934	0	108	60023	0				6	209753	-0.370613		2.54186	2.54186	0	97	209753	0
11	19639	-0.793728		0.372758	0.372758	0	75	19639	0				6	10438	-0.367676		0.265665	0.265665	0	105	10438	0
11	10109	-0.755763		0.306255	0.306255	0	94	10109	0				6	145061	-0.361333		1.50223	1.50223	0	108	145061	0
11	4336	-0.745092		0.0480247	0.0480247	0	72	4336	0				6	127305	-0.353894		1.67067	1.67067	0	146	127305	0
11	50235	-0.739755		1.10613	1.10613	0	77	50235	0				6	75891	-0.345449		0.97858	0.97858	0	153	75891	0
11	10419	-0.72601		0.231038	0.231038	0	48	10419	0				6	68004	-0.316146		1.35131	1.35131	0	74	68004	0
11	140600	-0.723294		1.92179	1.92179	0	82	140600	0				6	18602	-0.310784		0.184982	0.184982	0	113	18602	0
11	26687	-0.672453		0.602897	0.602897	0	89	26687	0				6	150734	-0.307287		1.97614	1.97614	0	116	150734	0
11	107224	-0.659521		1.62748	1.62748	0	69	107224	0				6	187026	-0.305996		2.71767	2.71767	0	83	187026	0
11	9814	-0.646766		0.453003	0.453003	0	96	9814	0				6	35300	-0.293666		0.610658	0.610658	0	184	35300	0
11	297416	-0.639103		3.79483	3.79483	0	103	297416	0				6	370822	-0.289414		4.32256	4.32256	0	143	370822	0
11	23486	-0.636525		0.440012	0.440012	0	85	23486	0				6	343415	-0.279297		4.44612	4.44612	0	98	343415	0
11	83243	-0.629417		1.9981	1.9981	0	93	83243	0				6	213467	-0.272516		2.77401	2.77401	0	90	213467	0
11	60835	-0.605292		0.752484	0.752484	0	113	60835	0				6	252122	-0.272241		2.03557	2.03557	0	99	252122	0
11	262431	-0.598011		3.34795	3.34795	0	79	262431	0				6	368962	-0.263133		5.60537	5.60537	0	119	368962	0
11	143134	-0.597703		2.01508	2.01508	0	92	143134	0				6	214957	-0.261499		2.01925	2.01925	0	106	214957	0
11	22248	-0.595593		0.585664	0.585664	0	59	22248	0				6	45718	-0.261441		0.637456	0.637456	0	186	45718	0
11	60669	-0.570299		0.779324	0.779324	0	41	60669	0				6	7858	-0.260112		0.0843009	0.0843009	0	185	7858	0
11	75163	-0.564496		1.27947	1.27947	0	61	75163	0				6	312986	-0.254987		3.76197	3.76197	0	56	312986	0
11	46630	-0.555294		0.484235	0.484235	0	90	46630	0				6	36535	-0.245069		0.413896	0.413896	0	71	36535	0
11	76912	-0.550232		1.81599	1.81599	0	86	76912	0				6	11311	-0.23034		0.0929361	0.0929361	0	169	11311	0
11	76205	-0.546157		0.888498	0.888498	0	76	76205	0				6	475727	-0.219431		4.63962	4.63962	0	75	475727	0
11	190201	-0.543548		2.24332	2.24332	0	47	190201	0				6	27139	-0.216174		0.303537	0.303537	0	170	27139	0
11	139260	-0.53455		1.61131	1.61131	0	71	139260	0				6	348701	-0.215657		4.38544	4.38544	0	124	348701	0
11	13063	-0.525145		0.305483	0.305483	0	80	13063	0				6	402541	-0.213901		4.39956	4.39956	0	79	402541	0
11	56642	-0.513957		1.30714	1.30714	0	81	56642	0				6	213740	-0.210799		2.41802	2.41802	0	57	213740	0
11	152471	-0.493919		1.99168	1.99168	0	107	152471	0				6	140433	-0.21001		2.01172	2.01172	0	78	140433	0
11	142650	-0.460222		1.69763	1.69763	0	50	142650	0				6	317840	-0.187462		3.39489	3.39489	0	66	317840	0
11	95398	-0.436799		2.4774	2.4774	0	40	95398	0				6	189646	-0.179047		1.56383	1.56383	0	82	189646	0
11	22985	-0.431675		0.560622	0.560622	0	42	22985	0				6	294760	-0.174974		2.45374	2.45374	0	68	294760	0
11	164271	-0.420039		2.81235	2.81235	0	49	164271	0				6	304135	-0.166954		4.11056	4.11056	0	168	304135	0
11	88022	-0.385372		2.13812	2.13812	0	73	88022	0				6	80833	-0.151001		1.0703	1.0703	0	180	80833	0
11	136925	-0.367043		2.49535	2.49535	0	84	136925	0				6	259686	-0.150332		2.64497	2.64497	0	107	259686	0
11	59654	-0.279124		1.02958	1.02958	0	44	59654	0				6	138314	-0.142067		1.45609	1.45609	0	114	138314	0
11	252128	-0.21997		4.79279	4.79279	0	45	252128	0				6	535634	-0.135735		5.40383	5.40383	0	111	535634	0
11	197672	0	0	3.29683	3.29683	0	78	197672	0	197672			6	105089	-0.126286		1.24447	1.24447	0	112	105089	0
11	4405	0.186159	0.186159	0.120699	0	0.120699	111	0	4405				6	177256	-0.108654		2.42934	2.42934	0	144	177256	0
SUM	4256161												6	6641	-0.0745305		0.0641641	0.0641641	0	155	6641	0
12	252174	-0.860094		1.84835	1.84835	0	44	252174	0				6	496795	-0.013879		5.41989	5.41989	0	65	496795	0
12	104664	-0.638626		0.65758	0.65758	0	37	104664	0				6	49769	0	0	0.585517	0.585517	0	181	49769	0	49769
12	502527	-0.623926		3.76005	3.76005	0	71	502527	0				6	19817	3.12939	3.12939	0.208225	0	0.208225	126	0	19817
12	433780	-0.622563		2.78653	2.78653	0	29	433780	0				SUM	12790574
12	129957	-0.619891		1.05085	1.05085	0	64	129957	0				7	94298	-1.26185		1.21352	1.21352	0	44	94298	0
12	246358	-0.592802		1.36157	1.36157	0	20	246358	0				7	49666	-1.21203		0.744928	0.744928	0	80	49666	0
12	140835	-0.585325		1.12679	1.12679	0	47	140835	0				7	68556	-1.20923		0.528863	0.528863	0	5	68556	0
12	251465	-0.554294		1.40634	1.40634	0	0	251465	0				7	218648	-1.16065		1.91933	1.91933	0	29	218648	0
12	982924	-0.537397		4.49869	4.49869	0	16	982924	0				7	287230	-1.11974		2.74878	2.74878	0	28	287230	0
12	683821	-0.529766		4.25284	4.25284	0	31	683821	0				7	8070	-1.11934		0.0537003	0.0537003	0	38	8070	0
12	1568290	-0.476779		9.45849	9.45849	0	38	1.56829e+06	0				7	252285	-0.989011		2.97414	2.97414	0	16	252285	0
12	608616	-0.472924		3.50648	3.50648	0	25	608616	0				7	48976	-0.953049		0.663416	0.663416	0	81	48976	0
12	598678	-0.472119		3.46347	3.46347	0	30	598678	0				7	281713	-0.895108		2.33179	2.33179	0	26	281713	0
12	1206940	-0.440178		6.98812	6.98812	0	17	1206940	0				7	43841	-0.889607		0.554115	0.554115	0	30	43841	0
12	399415	-0.376978		2.22712	2.22712	0	39	399415	0				7	100828	-0.83663		1.0598	1.0598	0	7	100828	0
12	715115	-0.352673		4.54699	4.54699	0	2	715115	0				7	590742	-0.820772		6.04049	6.04049	0	32	590742	0
12	758096	-0.347236		4.51066	4.51066	0	7	758096	0				7	220211	-0.818661		2.33339	2.33339	0	25	220211	0
12	663084	-0.346241		3.76547	3.76547	0	52	663084	0				7	120854	-0.810173		1.22161	1.22161	0	0	120854	0
12	545732	-0.33615		3.91186	3.91186	0	42	545732	0				7	209575	-0.773203		2.07347	2.07347	0	45	209575	0
12	1904470	-0.292003		11.0172	11.0172	0	59	1.90447e+06	0				7	182882	-0.742635		1.99126	1.99126	0	37	182882	0
12	1168200	-0.278606		5.64779	5.64779	0	27	1168200	0				7	802439	-0.727483		7.50933	7.50933	0	40	802439	0
12	2761330	-0.252157		13.7218	13.7218	0	22	2761330	0				7	166513	-0.723145		2.4771	2.4771	0	23	166513	0
12	965779	-0.245282		5.84305	5.84305	0	77	965779	0				7	475029	-0.719059		4.10822	4.10822	0	19	475029	0
12	1296930	-0.242689		9.43046	9.43046	0	93	1296930	0				7	363203	-0.698919		3.44842	3.44842	0	41	363203	0
12	2255130	-0.236028		12.7572	12.7572	0	49	2255130	0				7	74659	-0.683613		1.01718	1.01718	0	4	74659	0
12	649761	-0.225061		3.72056	3.72056	0	70	649761	0				7	4807	-0.642171		0.0387081	0.0387081	0	55	4807	0
12	1924200	-0.200713		9.24315	9.24315	0	1	1924200	0				7	61659	-0.606348		0.982913	0.982913	0	31	61659	0
12	1321440	-0.193142		7.59483	7.59483	0	18	1321440	0				7	454746	-0.589343		4.97787	4.97787	0	36	454746	0
12	1497250	-0.187857		8.60726	8.60726	0	6	1497250	0				7	781444	-0.555901		7.39775	7.39775	0	1	781444	0
12	537360	-0.18381		5.21874	5.21874	0	108	537360	0				7	313591	-0.534742		4.0352	4.0352	0	39	313591	0
12	2412250	-0.16754		13.2847	13.2847	0	23	2412250	0				7	77863	-0.522705		0.937395	0.937395	0	24	77863	0
12	1032460	-0.160667		7.14841	7.14841	0	87	1.03246e+06	0				7	281670	-0.512672		3.39139	3.39139	0	22	281670	0
12	1107630	-0.134755		6.54323	6.54323	0	90	1107630	0				7	176091	-0.50026		2.36145	2.36145	0	64	176091	0
12	955247	-0.102735		6.4885	6.4885	0	80	955247	0				7	28129	-0.49049		0.524216	0.524216	0	69	28129	0
12	1184670	-0.0893304		8.21056	8.21056	0	3	1184670	0				7	74861	-0.424457		1.11443	1.11443	0	27	74861	0
12	1913900	-0.0506678		12.5199	12.5199	0	92	1913900	0				7	154912	-0.411672		1.92207	1.92207	0	2	154912	0
12	688752	-0.0439927		4.58101	4.58101	0	32	688752	0				7	262044	-0.367152		3.12793	3.12793	0	60	262044	0
12	521780	-0.0430025		5.30089	5.30089	0	105	521780	0				7	112900	-0.351993		2.06006	2.06006	0	61	112900	0
12	1085740	-0.0286565		7.12765	7.12765	0	101	1085740	0				7	236655	-0.340477		2.88114	2.88114	0	68	236655	0
12	977921	0	0	6.56201	6.56201	0	5	977921	0	977921			7	78805	-0.32952		1.10105	1.10105	0	79	78805	0
12	974681	0	0	6.27273	6.27273	0	8	974681	0	974681			7	11440	-0.32938		0.124881	0.124881	0	46	11440	0
12	3290340	0	0	17.3491	17.3491	0	41	3290340	0	3290340			7	263971	-0.321735		3.18209	3.18209	0	18	263971	0
12	1054890	0	0	5.5488	5.5488	0	43	1054890	0	1054890			7	113049	-0.30705		1.60102	1.60102	0	76	113049	0
12	401664	0	0	2.77774	2.77774	0	60	401664	0	401664			7	156009	-0.291569		2.61528	2.61528	0	50	156009	0
12	1359140	0	0	7.66259	7.66259	0	69	1359140	0	1359140			7	225414	-0.283166		3.08359	3.08359	0	47	225414	0
12	1848310	0	0	11.5559	11.5559	0	81	1.84831e+06	0	1848310			7	368091	-0.278161		4.31922	4.31922	0	6	368091	0
12	930073	0	0	6.72407	6.72407	0	115	930073	0	930073			7	265727	-0.263952		3.97313	3.97313	0	74	265727	0
12	8861	1.32401	1.32401	0.0766575	0	0.0766575	103	0	8861				7	499625	-0.224739		5.29978	5.29978	0	3	499625	0
12	8014	4.39283	4.39283	0.0699056	0	0.0699056	13	0	8014				7	482668	-0.214416		4.99019	4.99019	0	10	482668	0
12	10962	5.07552	5.07552	0.0790119	0	0.0790119	118	0	10962				7	490235	-0.189061		6.68789	6.68789	0	12	490235	0
SUM	48841606												7	74873	-0.188128		1.26108	1.26108	0	58	74873	0
13	117503	-0.972049		1.05198	1.05198	0	75	117503	0				7	564786	-0.174177		6.31204	6.31204	0	8	564786	0
13	83817	-0.848877		0.837955	0.837955	0	50	83817	0				7	155647	-0.151886		2.03101	2.03101	0	11	155647	0
13	132499	-0.803022		1.27812	1.27812	0	104	132499	0				7	10256	-0.135864		0.102068	0.102068	0	53	10256	0
13	236355	-0.781566		1.83491	1.83491	0	113	236355	0				7	170959	-0.052685		2.62347	2.62347	0	14	170959	0
13	798192	-0.724096		5.48174	5.48174	0	57	798192	0				7	484568	0	0	5.30065	5.30065	0	9	484568	0	484568
13	406064	-0.709694		2.62322	2.62322	0	18	406064	0				7	9224	0	0	0.136713	0.136713	0	13	9224	0	9224
13	489056	-0.70392		3.39135	3.39135	0	41	489056	0				7	263931	0	0	4.45466	4.45466	0	78	263931	0	263931
13	572899	-0.643902		3.79956	3.79956	0	16	572899	0				7	3942	3.3348	3.3348	0.0784886	0	0.0784886	75	0	3942
13	443818	-0.643715		3.1905	3.1905	0	22	443818	0				SUM	12374810
13	154209	-0.639977		1.53254	1.53254	0	53	154209	0				8	8450	-1.70207		0.0707043	0.0707043	0	32	8450	0
13	716512	-0.636578		4.9156	4.9156	0	37	716512	0				8	84708	-1.52995		0.768815	0.768815	0	53	84708	0
13	379265	-0.632935		2.71862	2.71862	0	20	379265	0				8	425425	-1.5248		2.72764	2.72764	0	72	425425	0
13	370044	-0.60341		2.37628	2.37628	0	47	370044	0				8	46159	-1.40222		0.566887	0.566887	0	64	46159	0
13	27324	-0.592423		0.257852	0.257852	0	76	27324	0				8	93395	-1.39335		0.797869	0.797869	0	19	93395	0
13	243991	-0.588562		1.71944	1.71944	0	55	243991	0				8	16435	-1.3433		0.128666	0.128666	0	11	16435	0
13	408978	-0.583304		2.71287	2.71287	0	56	408978	0				8	426188	-1.32051		2.1447	2.1447	0	8	426188	0
13	429919	-0.579931		2.7509	2.7509	0	46	429919	0				8	107150	-1.24524		1.23246	1.23246	0	45	107150	0
13	334238	-0.579857		2.24194	2.24194	0	61	334238	0				8	234032	-1.17406		1.09888	1.09888	0	29	234032	0
13	88262	-0.577431		0.934581	0.934581	0	21	88262	0				8	100449	-1.15386		1.00861	1.00861	0	30	100449	0
13	137531	-0.572143		1.011	1.011	0	85	137531	0				8	19038	-1.14574		0.123834	0.123834	0	33	19038	0
13	717420	-0.548179		4.70019	4.70019	0	30	717420	0				8	28873	-1.14273		0.336919	0.336919	0	28	28873	0
13	270780	-0.547847		1.78203	1.78203	0	27	270780	0				8	319215	-1.10555		1.99063	1.99063	0	52	319215	0
13	306177	-0.54694		2.16743	2.16743	0	65	306177	0				8	430811	-1.09518		2.43003	2.43003	0	46	430811	0
13	707350	-0.545211		4.54358	4.54358	0	40	707350	0				8	471162	-1.06396		2.50045	2.50045	0	70	471162	0
13	215281	-0.538307		1.38054	1.38054	0	49	215281	0				8	42734	-1.06071		0.616349	0.616349	0	74	42734	0
13	343815	-0.520317		2.23495	2.23495	0	101	343815	0				8	961069	-1.06006		4.00954	4.00954	0	0	961069	0
13	825375	-0.512923		5.31906	5.31906	0	90	825375	0				8	19387	-1.04852		0.211897	0.211897	0	41	19387	0
13	211523	-0.509412		1.56968	1.56968	0	130	211523	0				8	466905	-1.04811		3.0254	3.0254	0	82	466905	0
13	292614	-0.507878		1.90486	1.90486	0	31	292614	0				8	455004	-1.03253		2.40474	2.40474	0	44	455004	0
13	224383	-0.495583		1.40518	1.40518	0	68	224383	0				8	615074	-1.01333		3.02994	3.02994	0	22	615074	0
13	1104900	-0.491444		7.84506	7.84506	0	127	1104900	0				8	1196800	-0.991402		6.10753	6.10753	0	62	1196800	0
13	867898	-0.490124		5.88726	5.88726	0	34	867898	0				8	63208	-0.981306		0.706649	0.706649	0	49	63208	0
13	426166	-0.483135		2.59257	2.59257	0	82	426166	0				8	1055010	-0.929731		5.64491	5.64491	0	16	1055010	0
13	599396	-0.481549		3.90229	3.90229	0	38	599396	0				8	1163960	-0.906302		5.81836	5.81836	0	7	1163960	0
13	113502	-0.474502		1.27427	1.27427	0	124	113502	0				8	425565	-0.903353		2.44114	2.44114	0	91	425565	0
13	549681	-0.465833		3.76869	3.76869	0	99	549681	0				8	301806	-0.894031		1.90599	1.90599	0	90	301806	0
13	272514	-0.463769		3.03231	3.03231	0	77	272514	0				8	397316	-0.891581		2.04109	2.04109	0	21	397316	0
13	545340	-0.463404		3.57321	3.57321	0	72	545340	0				8	94879	-0.881231		0.942501	0.942501	0	78	94879	0
13	1103150	-0.460152		7.64632	7.64632	0	91	1103150	0				8	1241670	-0.880342		5.69671	5.69671	0	9	1241670	0
13	532983	-0.456717		4.03506	4.03506	0	42	532983	0				8	1142410	-0.85332		6.40069	6.40069	0	34	1142410	0
13	790950	-0.454211		5.82863	5.82863	0	100	790950	0				8	2554350	-0.832253		12.2843	12.2843	0	38	2554350	0
13	96222	-0.453907		1.05315	1.05315	0	14	96222	0				8	41661	-0.830799		0.487482	0.487482	0	17	41661	0
13	1044970	-0.450105		6.57461	6.57461	0	69	1044970	0				8	670523	-0.811578		3.75424	3.75424	0	69	670523	0
13	504314	-0.448432		3.34088	3.34088	0	51	504314	0				8	907389	-0.800363		5.45598	5.45598	0	51	907389	0
13	384240	-0.445041		2.36806	2.36806	0	86	384240	0				8	2056550	-0.792056		8.0934	8.0934	0	10	2056550	0
13	494993	-0.443227		4.13361	4.13361	0	92	494993	0				8	3605540	-0.777206		17.3801	17.3801	0	73	3605540	0
13	674689	-0.437482		4.34291	4.34291	0	33	674689	0				8	1121530	-0.77576		5.31128	5.31128	0	37	1121530	0
13	793827	-0.433166		6.07767	6.07767	0	36	793827	0				8	262264	-0.771833		1.52912	1.52912	0	27	262264	0
13	836986	-0.429612		6.2478	6.2478	0	116	836986	0				8	1783480	-0.770166		7.7351	7.7351	0	5	1783480	0
13	63666	-0.428733		0.775843	0.775843	0	5	63666	0				8	1180150	-0.769168		5.80841	5.80841	0	26	1180150	0
13	254739	-0.421517		2.26932	2.26932	0	129	254739	0				8	3154690	-0.753611		15.7132	15.7132	0	101	3154690	0
13	726559	-0.420239		4.71755	4.71755	0	64	726559	0				8	736337	-0.74861		3.40672	3.40672	0	47	736337	0
13	321879	-0.417276		2.79729	2.79729	0	122	321879	0				8	1104170	-0.74242		5.80425	5.80425	0	99	1104170	0
13	991197	-0.41055		7.42881	7.42881	0	52	991197	0				8	380573	-0.727347		1.6466	1.6466	0	3	380573	0
13	835674	-0.40625		6.71294	6.71294	0	25	835674	0				8	1956730	-0.718876		9.59081	9.59081	0	42	1956730	0
13	317639	-0.404221		1.85674	1.85674	0	74	317639	0				8	2273280	-0.708213		9.2197	9.2197	0	6	2273280	0
13	436395	-0.397596		2.86607	2.86607	0	114	436395	0				8	2248970	-0.690758		10.961	10.961	0	50	2248970	0
13	154390	-0.396932		1.56803	1.56803	0	87	154390	0				8	760996	-0.688725		3.27194	3.27194	0	4	760996	0
13	12791	-0.395788		0.112107	0.112107	0	7	12791	0				8	1850320	-0.675799		9.99699	9.99699	0	18	1850320	0
13	922062	-0.390318		6.2972	6.2972	0	60	922062	0				8	611517	-0.662318		3.23205	3.23205	0	102	611517	0
13	226615	-0.369268		1.92221	1.92221	0	39	226615	0				8	278115	-0.635383		2.03551	2.03551	0	25	278115	0
13	300132	-0.360587		2.78323	2.78323	0	0	300132	0				8	383381	-0.630367		2.5201	2.5201	0	98	383381	0
13	340293	-0.355832		2.65915	2.65915	0	128	340293	0				8	612912	-0.624029		2.78709	2.78709	0	2	612912	0
13	801966	-0.346065		6.82351	6.82351	0	28	801966	0				8	331335	-0.618615		1.67211	1.67211	0	100	331335	0
13	562867	-0.340304		3.83905	3.83905	0	17	562867	0				8	532417	-0.613586		2.90948	2.90948	0	48	532417	0
13	353994	-0.34		2.18759	2.18759	0	106	353994	0				8	1460450	-0.605873		7.28725	7.28725	0	55	1460450	0
13	122571	-0.339575		1.27281	1.27281	0	15	122571	0				8	629198	-0.596676		3.36794	3.36794	0	59	629198	0
13	227728	-0.334568		2.14839	2.14839	0	105	227728	0				8	154889	-0.580603		1.25877	1.25877	0	71	154889	0
13	715128	-0.319648		5.10326	5.10326	0	26	715128	0				8	279218	-0.559465		1.95838	1.95838	0	35	279218	0
13	33519	-0.318101		0.32717	0.32717	0	24	33519	0				8	729027	-0.552749		3.60304	3.60304	0	24	729027	0
13	734605	-0.316524		6.37497	6.37497	0	109	734605	0				8	544859	-0.527958		3.98809	3.98809	0	117	544859	0
13	577793	-0.310871		4.57691	4.57691	0	120	577793	0				8	1107510	-0.521716		6.26233	6.26233	0	119	1107510	0
13	220253	-0.309966		1.59061	1.59061	0	111	220253	0				8	551053	-0.482655		3.88566	3.88566	0	94	551053	0
13	263832	-0.308668		2.51452	2.51452	0	123	263832	0				8	394787	-0.468118		2.52731	2.52731	0	107	394787	0
13	687658	-0.306675		5.80384	5.80384	0	62	687658	0				8	1382620	-0.459903		9.81577	9.81577	0	97	1382620	0
13	742633	-0.299874		5.85457	5.85457	0	19	742633	0				8	15197	-0.453282		0.123205	0.123205	0	79	15197	0
13	251810	-0.279682		2.35227	2.35227	0	4	251810	0				8	345796	-0.451749		2.37722	2.37722	0	118	345796	0
13	543205	-0.271869		4.41692	4.41692	0	121	543205	0				8	1655920	-0.437858		7.94464	7.94464	0	31	1655920	0
13	960262	-0.257571		6.27823	6.27823	0	115	960262	0				8	270664	-0.429269		2.27521	2.27521	0	75	270664	0
13	537649	-0.249356		3.2632	3.2632	0	96	537649	0				8	809700	-0.380421		5.62479	5.62479	0	103	809700	0
13	863895	-0.243746		6.71347	6.71347	0	103	863895	0				8	240798	-0.378627		1.45205	1.45205	0	68	240798	0
13	1664700	-0.235557		11.3627	11.3627	0	67	1664700	0				8	1677590	-0.370954		9.62558	9.62558	0	77	1677590	0
13	557132	-0.225117		3.55381	3.55381	0	29	557132	0				8	353503	-0.348778		3.16325	3.16325	0	95	353503	0
13	245241	-0.215131		2.36963	2.36963	0	54	245241	0				8	946526	-0.346509		5.77222	5.77222	0	84	946526	0
13	448220	-0.20732		3.94464	3.94464	0	119	448220	0				8	1236030	-0.341325		7.54052	7.54052	0	96	1236030	0
13	236629	-0.190838		1.79177	1.79177	0	35	236629	0				8	307081	-0.325681		1.79969	1.79969	0	83	307081	0
13	258292	-0.188944		2.26135	2.26135	0	32	258292	0				8	1915660	-0.228406		12.422	12.422	0	92	1915660	0
13	596105	-0.187452		5.27692	5.27692	0	125	596105	0				8	416455	-0.183847		2.8001	2.8001	0	86	416455	0
13	157338	-0.166841		1.53584	1.53584	0	43	157338	0				8	30229	-0.145985		0.304676	0.304676	0	43	30229	0
13	97983	-0.0616326		1.02661	1.02661	0	2	97983	0				8	493195	-0.030812		3.06203	3.06203	0	14	493195	0
13	658869	-0.0498089		5.0335	5.0335	0	63	658869	0				8	1111720	0	0	7.58858	7.58858	0	13	1111720	0	1111720
13	15217	0.275791	0.275791	0.122188	0	0.122188	6	0	15217				8	9739	0	0	0.0729835	0.0587977	0.0141858	63	7846.03	1892.97	9739
13	3932	0.879009	0.879009	0.0207117	0	0.0207117	88	0	3932				8	3979	1.62038	1.62038	0.0903322	0	0.0903322	116	0	3979
13	11641	1.56729	1.56729	0.0917482	0	0.0917482	10	0	11641				8	4802	4.63299	4.63299	0.0324575	0	0.0324575	15	0	4802
13	15689	3.26172	3.26172	0.102048	0	0.102048	8	0	15689				SUM	62931662
13	3480	4.42174	4.42174	0.0508979	0	0.0508979	83	0	3480				9	25109	-0.929968		0.311437	0.311437	0	76	25109	0
SUM	42497782												9	15204	-0.903545		0.0924139	0.0924139	0	32	15204	0
14	342723	-1.00642		3.08331	3.08331	0	70	342723	0				9	23945	-0.782154		0.256003	0.256003	0	62	23945	0
14	39371	-1.00018		0.390796	0.390796	0	77	39371	0				9	90976	-0.776973		0.849382	0.849382	0	74	90976	0
14	382675	-0.923723		3.62645	3.62645	0	79	382675	0				9	99335	-0.773241		1.24011	1.24011	0	56	99335	0
14	219425	-0.871897		1.82761	1.82761	0	63	219425	0				9	162659	-0.742125		1.66782	1.66782	0	60	162659	0
14	501579	-0.844433		4.10038	4.10038	0	57	501579	0				9	32140	-0.725398		0.255574	0.255574	0	47	32140	0
14	496651	-0.814406		4.45281	4.45281	0	68	496651	0				9	100392	-0.721383		1.09404	1.09404	0	44	100392	0
14	146522	-0.808913		1.26861	1.26861	0	32	146522	0				9	114484	-0.702956		1.18538	1.18538	0	58	114484	0
14	386499	-0.802536		3.09122	3.09122	0	61	386499	0				9	57046	-0.685106		0.467902	0.467902	0	83	57046	0
14	198199	-0.800336		1.7024	1.7024	0	69	198199	0				9	64913	-0.617004		0.598148	0.598148	0	63	64913	0
14	141876	-0.777965		1.41046	1.41046	0	21	141876	0				9	23059	-0.598863		0.226657	0.226657	0	51	23059	0
14	276539	-0.77024		2.40914	2.40914	0	62	276539	0				9	34091	-0.592653		0.583389	0.583389	0	39	34091	0
14	408895	-0.766594		3.39823	3.39823	0	51	408895	0				9	55795	-0.558128		0.614678	0.614678	0	33	55795	0
14	218178	-0.746935		1.70231	1.70231	0	50	218178	0				9	148014	-0.5536		1.39737	1.39737	0	59	148014	0
14	375904	-0.735071		3.10039	3.10039	0	60	375904	0				9	31657	-0.552508		0.320369	0.320369	0	38	31657	0
14	280278	-0.729139		2.14792	2.14792	0	37	280278	0				9	97827	-0.538433		1.15385	1.15385	0	34	97827	0
14	259334	-0.725137		1.93832	1.93832	0	40	259334	0				9	343200	-0.512481		2.86632	2.86632	0	46	343200	0
14	248755	-0.723554		1.81013	1.81013	0	33	248755	0				9	107251	-0.502447		1.25906	1.25906	0	110	107251	0
14	1024430	-0.705477		7.94118	7.94118	0	41	1024430	0				9	173070	-0.495085		1.44071	1.44071	0	101	173070	0
14	183962	-0.678109		1.69174	1.69174	0	29	183962	0				9	532848	-0.459529		4.9544	4.9544	0	78	532848	0
14	208148	-0.655771		1.6184	1.6184	0	52	208148	0				9	241374	-0.450533		2.19277	2.19277	0	65	241374	0
14	927387	-0.655721		7.79648	7.79648	0	66	927387	0				9	220511	-0.443281		1.84777	1.84777	0	73	220511	0
14	10013	-0.654697		0.0751256	0.0751256	0	78	10013	0				9	70821	-0.436367		0.708616	0.708616	0	50	70821	0
14	340668	-0.620281		2.86575	2.86575	0	53	340668	0				9	87295	-0.427343		0.834644	0.834644	0	86	87295	0
14	284430	-0.619326		2.79512	2.79512	0	36	284430	0				9	81481	-0.422666		0.884674	0.884674	0	43	81481	0
14	610815	-0.60756		4.99996	4.99996	0	39	610815	0				9	393063	-0.419437		3.31357	3.31357	0	91	393063	0
14	619164	-0.537338		5.50206	5.50206	0	59	619164	0				9	87976	-0.418464		1.05957	1.05957	0	67	87976	0
14	53264	-0.53276		0.665786	0.665786	0	75	53264	0				9	15557	-0.416648		0.136154	0.136154	0	36	15557	0
14	203563	-0.5186		1.72015	1.72015	0	28	203563	0				9	298184	-0.406513		2.23682	2.23682	0	90	298184	0
14	39740	-0.49933		0.75892	0.75892	0	74	39740	0				9	104183	-0.402887		1.17649	1.17649	0	87	104183	0
14	910783	-0.493594		7.77466	7.77466	0	56	910783	0				9	96913	-0.40223		1.15383	1.15383	0	100	96913	0
14	643544	-0.492907		5.21533	5.21533	0	38	643544	0				9	112944	-0.400625		1.08871	1.08871	0	88	112944	0
14	157863	-0.466783		1.39715	1.39715	0	48	157863	0				9	18747	-0.391464		0.200714	0.200714	0	40	18747	0
14	1110180	-0.455348		8.84693	8.84693	0	54	1110180	0				9	190418	-0.388103		1.54873	1.54873	0	84	190418	0
14	102319	-0.44794		1.02555	1.02555	0	45	102319	0				9	132522	-0.380672		1.25235	1.25235	0	93	132522	0
14	9658	-0.442883		0.104144	0.104144	0	72	9658	0				9	103921	-0.359199		1.16642	1.16642	0	89	103921	0
14	629921	-0.439597		6.26778	6.26778	0	22	629921	0				9	7022	-0.344427		0.0254058	0.0254058	0	92	7022	0
14	55395	-0.430558		0.70653	0.70653	0	73	55395	0				9	79393	-0.329862		0.91189	0.91189	0	41	79393	0
14	1692850	-0.426249		12.8307	12.8307	0	47	1692850	0				9	25067	-0.301991		0.27526	0.27526	0	48	25067	0
14	1001190	-0.421657		8.73418	8.73418	0	42	1001190	0				9	104822	-0.29815		1.36953	1.36953	0	42	104822	0
14	1121620	-0.418011		9.42562	9.42562	0	43	1121620	0				9	34974	-0.286711		0.434665	0.434665	0	81	34974	0
14	554650	-0.414318		5.72775	5.72775	0	49	554650	0				9	34037	-0.261503		0.407699	0.407699	0	98	34037	0
14	224033	-0.382727		2.06205	2.06205	0	26	224033	0				9	259349	-0.250588		2.39706	2.39706	0	85	259349	0
14	40473	-0.359793		0.536649	0.536649	0	76	40473	0				9	232378	-0.249226		1.94255	1.94255	0	55	232378	0
14	770300	-0.343109		6.24447	6.24447	0	30	770300	0				9	229977	-0.245241		2.74802	2.74802	0	99	229977	0
14	546003	-0.341433		4.32364	4.32364	0	34	546003	0				9	85194	-0.229366		1.26738	1.26738	0	25	85194	0
14	310501	-0.316824		3.24028	3.24028	0	58	310501	0				9	618477	-0.229014		4.99909	4.99909	0	82	618477	0
14	290668	-0.310903		3.00235	3.00235	0	64	290668	0				9	144123	-0.220384		1.57296	1.57296	0	77	144123	0
14	348604	-0.305706		3.19697	3.19697	0	71	348604	0				9	34944	-0.218575		0.375718	0.375718	0	24	34944	0
14	272145	-0.290173		2.23087	2.23087	0	23	272145	0				9	385692	-0.212554		2.89628	2.89628	0	79	385692	0
14	460759	-0.189347		4.19042	4.19042	0	46	460759	0				9	27594	-0.210114		0.262288	0.262288	0	14	27594	0
14	256836	-0.136479		2.60577	2.60577	0	80	256836	0				9	389504	-0.204643		3.58726	3.58726	0	71	389504	0
14	578480	-0.0869221		5.69643	5.69643	0	55	578480	0				9	1373860	-0.190342		11.0679	11.0679	0	95	1373860	0
14	182342	-0.0777161		2.39881	2.39881	0	65	182342	0				9	492712	-0.189131		4.43004	4.43004	0	21	492712	0
14	608038	0	0	5.57677	5.57677	0	67	608038	0	608038			9	55152	-0.183637		0.621266	0.621266	0	97	55152	0
14	10256	0.191588	0.191588	0.155032	0	0.155032	18	0	10256				9	29318	-0.176489		0.363479	0.363479	0	96	29318	0
14	17339	1.70818	1.70818	0.188615	0	0.188615	10	0	17339				9	16240	-0.165637		0.152549	0.152549	0	112	16240	0
SUM	22335737												9	821572	-0.164698		7.89254	7.89254	0	68	821572	0
15	6278	-0.967368		0.0544841	0.0544841	0	50	6278	0				9	18191	-0.164332		0.229803	0.229803	0	107	18191	0
15	304794	-0.816541		1.95191	1.95191	0	77	304794	0				9	206797	-0.161168		1.94193	1.94193	0	66	206797	0
15	1152290	-0.807137		9.04753	9.04753	0	73	1152290	0				9	350742	-0.161131		2.90357	2.90357	0	70	350742	0
15	233441	-0.803999		1.85215	1.85215	0	54	233441	0				9	228614	-0.157096		2.41474	2.41474	0	69	228614	0
15	230827	-0.801284		2.0904	2.0904	0	63	230827	0				9	161766	-0.148176		1.56659	1.56659	0	64	161766	0
15	216759	-0.788588		1.66959	1.66959	0	59	216759	0				9	27522	-0.14768		0.44504	0.44504	0	109	27522	0
15	13902	-0.773811		0.227919	0.227919	0	34	13902	0				9	117990	-0.145663		1.3557	1.3557	0	108	117990	0
15	221794	-0.716115		2.40546	2.40546	0	57	221794	0				9	216036	-0.144595		1.93058	1.93058	0	61	216036	0
15	685151	-0.715507		5.0649	5.0649	0	79	685151	0				9	44683	-0.132348		0.562772	0.562772	0	17	44683	0
15	456812	-0.706292		4.01714	4.01714	0	66	456812	0				9	1107340	-0.128829		8.68975	8.68975	0	111	1107340	0
15	500688	-0.692275		4.2116	4.2116	0	67	500688	0				9	845155	-0.110218		6.64072	6.64072	0	49	845155	0
15	21610	-0.69057		0.294888	0.294888	0	35	21610	0				9	116922	-0.0970706		1.10734	1.10734	0	75	116922	0
15	994685	-0.627941		6.29705	6.29705	0	71	994685	0				9	1046760	-0.0864807		9.50686	9.50686	0	94	1046760	0
15	648550	-0.601236		4.8241	4.8241	0	58	648550	0				9	108064	-0.047311		1.30838	1.30838	0	27	108064	0
15	498904	-0.591903		3.32106	3.32106	0	56	498904	0				9	466395	-0.0357598		4.37282	4.37282	0	45	466395	0
[truncated: 15,065 more rows]
[truncated: 102 more columns]

## Sheet: Fig 6
	WT HSV-1							∆1-50 UL25 HSV-1
	N1							N1
	Image	Total Cell#	Diffused Nuclear	Nuclear and Cytoplasmic	Small Nuclear Foci	Large Nuclear Foci		Image	Total Cell#	Diffused Nuclear	Nuclear and Cytoplasmic	Small Nuclear Foci	Large Nuclear Foci
	1	18	7	2	5	4		1	17	14	0	3	0
	2	15	4	0	2	9		2	21	20	0	1	0
	3	18	9	2	2	5		3	17	13	0	3	1
	4	13	6	4	1	2		4	15	15	0	0	0
	5	18	5	3	6	4		5	21	19	0	1	1
	6	20	10	2	2	6		6	28	25	0	1	2
	7	16	8	2	2	4		7	24	21	0	1	2
	8	15	9	1	3	2		8	14	14	0	0	0
	9	13	8	0	2	3		9	15	15	0	0	0
	10	24	11	1	4	8		10	16	14	0	2	0
	Total	170	77	17	29	47		Total	188	170	0	12	6
	% of Total		45.2941	10	17.0588	27.6471		% of Total		90.4255	0	6.38298	3.19149
	WT HSV-1							∆1-50 UL25 HSV-1
	N2							N2
	Image	Total Cell#	Diffused Nuclear	Nuclear and Cytoplasmic	Small Nuclear Foci	Large Nuclear Foci		Image	Total Cell#	Diffused Nuclear	Nuclear and Cytoplasmic	Small Nuclear Foci	Large Nuclear Foci
	1	22	12	3	2	5		1	16	15	0	1	0
	2	31	16	2	5	8		2	17	16	0	1	0
	3	22	8	3	4	7		3	13	12	0	0	1
	4	21	15	2	3	1		4	17	16	0	1	0
	5	16	9	0	1	6		5	12	10	0	1	1
	6	18	5	2	5	6		6	14	12	0	2	0
	7	10	4	2	2	2		7	19	16	0	1	2
	8	14	6	0	4	4		8	22	21	0	1	0
	9	18	7	2	3	6		9	26	21	0	2	3
	10	15	5	3	3	4		10	20	19	0	1	0
	Total	187	87	19	32	49		Total	176	158	0	11	7
	% of Total		46.5241	10.1604	17.1123	26.2032		% of Total		89.7727	0	6.25	3.97727
	WT HSV-1							∆1-50 UL25 HSV-1
	N3							N3
	Image	Total Cell#	Diffused Nuclear	Nuclear and Cytoplasmic	Small Nuclear Foci	Large Nuclear Foci		Image	Total Cell#	Diffused Nuclear	Nuclear and Cytoplasmic	Small Nuclear Foci	Large Nuclear Foci
	1	12	4	2	3	3		1	29	27	0	1	1
	2	21	8	2	2	9		2	14	14	0	0	0
	3	15	9	0	1	5		3	14	12	0	1	1
	4	19	7	3	2	7		4	14	12	0	0	2
	5	15	6	1	5	3		5	16	15	0	1	0
	6	21	9	2	5	5		6	22	18	0	2	2
	7	16	4	1	5	6		7	19	17	0	1	1
	8	17	5	2	2	8		8	24	20	0	2	2
	9	17	8	0	2	7		9	19	18	0	1	0
	10	20	9	1	3	7		10	17	14	0	1	2
	Total	173	69	14	30	60		Total	188	167	0	10	11
	% of Total		39.8844	8.09249	17.341	34.6821		% of Total		88.8298	0	5.31915	5.85106
	Summary
	WT HSV-1							∆1-50 UL25 HSV-1
		Diffused Nuclear	Nuclear and Cytoplasmic	Small Nuclear Foci	Large Nuclear Foci				Diffused Nuclear	Nuclear and Cytoplasmic	Small Nuclear Foci	Large Nuclear Foci
	N1	45.2941	10	17.0588	27.6471			N1	90.4255	0	6.38298	3.19149
	N2	46.5241	10.1604	17.1123	26.2032			N2	89.7727	0	6.25	3.97727
	N3	39.8844	8.09249	17.341	34.6821			N3	88.8298	0	5.31915	5.85106
	Average	43.9009	9.41764	17.1707	29.5108			Average	89.676	0	5.98404	4.33994
	STDVA	3.53231	1.15042	0.149905	4.53629			STDVA	0.802256	0	0.579641	1.36638
	SEM	2.03938	0.664193	0.0865475	2.61903			SEM	0.463183	0	0.334656	0.788877
								T.TEST	0.00126871	0.00493718	0.000454186	0.0066842

## Sheet: Fig 7
		Total-Cell	UL34-NEC	%					Total-Cell	DDX3X-NEC	%
WT HSV-1	N1	113	95	84.0708			WT HSV-1	N1	113	95	84.0708
	N2	155	122	78.7097				N2	155	122	78.7097
	N3	120	95	79.1667				N3	120	95	79.1667
Average				80.649			Average				80.649
STDVA				2.97212			STDVA				2.97212
SEM				1.71595			SEM				1.71595
		Total-Cell	UL34-NEC	%					Total-Cell	DDX3X-NEC	%
∆VP5 HSV-1	N1	104	4	3.84615			∆VP5 HSV-1	N1	104	5	4.80769
	N2	119	8	6.72269				N2	119	9	7.56303
	N3	107	9	8.41121	T.TEST			N3	107	13	12.1495	T.TEST
Average				6.32669	7.70774e-06		Average				8.17342	1.82266e-05
STDVA				2.30815			STDVA				3.70879
SEM				1.33261			SEM				2.14127
		Total-Cell	UL34-NEC	%					Total-Cell	DDX3X-NEC	%
∆1-50 UL25 HSV-1	N1	106	12	11.3208			∆1-50 UL25 HSV-1	N1	106	8	7.54717
	N2	110	19	17.2727				N2	110	11	10
	N3	133	18	13.5338	T.TEST			N3	133	18	13.5338	T.TEST
Average				14.0424	1.07512e-05		Average				10.3603	8.6849e-06
STDVA				3.00841			STDVA				3.00955
SEM				1.7369			SEM				1.73757

## Sheet: Fig 8
	WT HSV-1							∆UL31 HSV-1							∆UL34 HSV-1							∆Us3 HSV-1
	N1							N1							N1							N1
	Image	Total Cell#	Diffused Nuclear	Nuclear and Cytoplasmic	Small Nuclear Foci	Large Nuclear Foci		Image	Total Cell#	Diffused Nuclear	Nuclear and Cytoplasmic	Small Nuclear Foci	Large Nuclear Foci		Image	Total Cell#	Diffused Nuclear	Nuclear and Cytoplasmic	Small Nuclear Foci	Large Nuclear Foci		Image	Total Cell#	Diffused Nuclear	Nuclear and Cytoplasmic	Small Nuclear Foci	Large Nuclear Foci
	1	20	12	2	3	3		1	13	7	0	6	0		1	12	10	0	2	0		1	23	9	0	14	0
	2	17	9	2	1	5		2	18	14	0	4	0		2	14	12	0	2	0		2	16	2	0	14	0
	3	15	8	1	3	3		3	22	13	0	8	1		3	7	6	0	1	0		3	20	6	0	14	0
	4	20	12	4	1	3		4	17	8	0	8	1		4	9	5	0	3	1		4	9	6	0	3	0
	5	16	9	1	4	2		5	9	3	0	6	0		5	14	9	0	4	1		5	18	3	0	15	0
	6	20	9	4	3	4		6	16	13	0	3	0		6	12	12	0	0	0		6	9	0	0	9	0
	Total	108	59	14	15	20		7	19	12	0	7	0		7	12	9	0	3	0		7	11	2	0	9	0
	% of Total		54.6296	12.963	13.8889	18.5185		Total	114	70	0	42	2		Total	80	63	0	15	2		Total	106	28	0	78	0
								% of Total		61.4035	0	36.8421	1.75439		% of Total		78.75	0	18.75	2.5		% of Total		26.4151	0	73.5849	0
	WT HSV-1							∆UL31 HSV-1							∆UL34 HSV-1							∆Us3 HSV-1
	N2							N2							N2							N2
	Image	Total Cell#	Diffused Nuclear	Nuclear and Cytoplasmic	Small Nuclear Foci	Large Nuclear Foci		Image	Total Cell#	Diffused Nuclear	Nuclear and Cytoplasmic	Small Nuclear Foci	Large Nuclear Foci		Image	Total Cell#	Diffused Nuclear	Nuclear and Cytoplasmic	Small Nuclear Foci	Large Nuclear Foci		Image	Total Cell#	Diffused Nuclear	Nuclear and Cytoplasmic	Small Nuclear Foci	Large Nuclear Foci
	1	14	9	1	1	3		1	12	7	0	5	0		1	14	11	0	3	0		1	14	4	0	10	0
	2	26	13	2	8	3		2	25	13	0	11	1		2	18	11	0	5	2		2	8	1	0	7	0
	3	18	10	4	3	1		3	14	9	0	5	0		3	12	9	0	3	0		3	16	4	0	12	0
	4	7	3	0	2	2		4	22	12	0	10	0		4	8	5	0	3	0		4	17	5	0	12	0
	5	23	9	1	6	7		5	18	6	0	11	1		5	13	9	0	4	0		5	17	7	0	10	0
	6	18	6	3	4	5		6	14	7	0	7	0		6	16	12	0	4	0		6	28	13	0	15	0
	Total	106	50	11	24	21		Total	105	54	0	49	2		7	19	15	0	4	0		Total	100	34	0	66	0
	% of Total		47.1698	10.3774	22.6415	19.8113		% of Total		51.4286	0	46.6667	1.90476		Total	100	72	0	26	2		% of Total		34	0	66	0
															% of Total		72	0	26	2
								∆UL31 HSV-1							∆UL34 HSV-1							∆Us3 HSV-1
	N3							N3							N3							N3
	Image	Total Cell#	Diffused Nuclear	Nuclear and Cytoplasmic	Small Nuclear Foci	Large Nuclear Foci		Image	Total Cell#	Diffused Nuclear	Nuclear and Cytoplasmic	Small Nuclear Foci	Large Nuclear Foci		Image	Total Cell#	Diffused Nuclear	Nuclear and Cytoplasmic	Small Nuclear Foci	Large Nuclear Foci		Image	Total Cell#	Diffused Nuclear	Nuclear and Cytoplasmic	Small Nuclear Foci	Large Nuclear Foci
	1	25	11	6	2	6		1	15	9	0	7	0		1	8	6	0	2	0		1	18	5	0	13	0
	2	19	9	5	1	4		2	12	6	0	5	0		2	11	11	0	2	0		2	23	8	0	15	0
	3	17	8	3	3	3		3	18	15	0	3	0		3	11	7	0	3	0		3	10	6	0	4	0
	4	17	7	1	7	2		4	22	14	0	8	0		4	14	8	0	2	0		4	16	4	0	12	0
	5	14	9	1	3	1		5	16	10	0	6	0		5	16	11	0	2	0		5	11	6	0	5	0
	6	19	13	1	2	3		6	13	6	0	7			6	17	13	0	4	0		6	16	6	0	10	0
	Total	111	57	17	18	19		7	11	7	0	4	0		7	21	21	0	6	0		Total	94	35	0	59	0
	% of Total		51.3514	15.3153	16.2162	17.1171		Total	107	67	0	40	0		Total	98	77	0	21	0		% of Total		37.234	0	62.766	0
								% of Total		62.6168	0	37.3832	0		% of Total		78.5714	0	21.4286	0
		Summary
		WT HSV-1						∆UL31 HSV-1						∆UL34 HSV-1						∆US3 HSV-1
			Diffused Nuclear	Nuclear and Cytoplasmic	Small Nuclear Foci	Large Nuclear Foci			Diffused Nuclear	Nuclear and Cytoplasmic	Small Nuclear Foci	Large Nuclear Foci			Diffused Nuclear	Nuclear and Cytoplasmic	Small Nuclear Foci	Large Nuclear Foci			Diffused Nuclear	Nuclear and Cytoplasmic	Small Nuclear Foci	Large Nuclear Foci
		N1	54.6296	12.963	13.8889	18.5185		N1	61.4035	0	36.8421	1.75439		N1	78.75	0	18.75	2.5		N1	26.4151	0	73.5849	0
		N2	47.1698	10.3774	22.6415	19.8113		N2	51.4286	0	46.6667	1.90476		N2	72	0	26	2		N2	34	0	66	0
		N3	51.3514	15.3153	16.2162	17.1171		N3	62.6168	0	37.3832	0		N3	78.5714	0	21.4286	0		N3	37.234	0	62.766	0
		Average	51.0503	12.8852	17.5822	18.4823		Average	58.483	0	40.2973	1.21972		Average	76.4405	0	22.0595	1.5		Average	32.5497	0	67.4503	0
		STDVA	3.73901	2.4699	4.53338	1.34747		STDVA	6.13933	0	5.52265	1.05898		STDVA	3.8466	0	3.66595	1.32288		STDVA	5.55337	0	5.55337	0
		SEM	2.15872	1.426	2.61735	0.77796		SEM	3.54455	0	3.1885	0.611401		SEM	2.22084	0	2.11654	0.763763		SEM	3.20624	0	3.20624	0
								T.TEST	0.162703	0.0120271	0.00591149	9.28131e-05		T.TEST	0.00121037	0.0120271	0.257107	9.93919e-05		T.TEST	0.0120618	0.0120271	0.000339751	0.00176705

## Sheet: Fig 9
		N1
		VP1/2 (Gel 2)	ICP4 (Gel 1)	ICP0 (Gel 2)	VP13/14 (Gel 1)	US3 (Gel 2)	VP16 (Gel 1)	VP22 (Gel 2)		VP5 (Gel 1)	VP5 (Gel 2)
WB Signal	NC1+HSV-1	31403238	19294065	22764768	3082926	4329543	27512352	424505		31604428	57191342
	siDDX3X+HSV-1	21935964	20363178	18250155	620736	2149980	25196941	238581		19717918	42778140
Normalized on VP5 Signal	NC1+HSV-1	0.549091	0.610486	0.398046	0.0975473	0.0757028	0.870522	0.00742254
	siDDX3X+HSV-1	0.512784	1.03272	0.426623	0.0314808	0.0502588	1.27787	0.00557717
		N2
		VP1/2	ICP4	ICP0	VP13/14	US3	VP16	VP22		VP5
WB Signal	NC1+HSV-1	2925753	44505840	16984620	20446440	9215580	2437560	2017560		8147828
	siDDX3X+HSV-1	2062640	40158623	18141165	11863509	3574987	1667848	1198350		5237156
Normalized on VP5 Signal	NC1+HSV-1	0.359084	5.46229	2.08456	2.50943	1.13105	0.299167	0.247619
	siDDX3X+HSV-1	0.393847	7.66802	3.46393	2.26526	0.68262	0.318464	0.228817
		N3
		VP1/2	ICP4	ICP0	VP13/14	US3	VP16	VP22		VP5
WB Signal	NC1+HSV-1	25901496	28142157	9209753	30711173	18232448	2142842	19465516		49372820
	siDDX3X+HSV-1	24870912	20676616	7179814	15541020	8184906	1076300	25668204		28270442
Normalized on VP5 Signal	NC1+HSV-1	0.52461	0.569993	0.186535	0.622026	0.369281	0.0434012	0.394256
	siDDX3X+HSV-1	0.87975	0.731386	0.253969	0.549727	0.289522	0.0380716	0.907952
	Summary (siDDX3X/NC1%)
	VP1/2	ICP4	ICP0	VP13/14	US3	VP16	VP22
N1	93.3879	169.164	107.179	32.2724	66.3897	146.794	75.1383
N2	109.681	140.381	166.171	90.2697	60.3529	106.45	92.4067
N3	167.696	128.315	136.151	88.3768	78.4014	87.72	230.295
Average	123.588	145.953	136.501	70.3063	68.3813	113.655	132.613
STDVA	39.0573	20.987	29.4974	32.9519	9.18762	30.1885	85.0344
SEM	22.5497	12.1169	17.0303	19.0248	5.30448	17.4294	49.0946
T.TEST	0.405326	0.0630243	0.165329	0.258954	0.0270098	0.515419	0.57484

## Sheet: Fig S5
	WT HSV-1				∆UL31 HSV-1				∆UL34 HSV-1				∆Us3 HSV-1
	N1				N1				N1				N1
	Image	Total Cell#	DDX3X on Nuclear Rim		Image	Total Cell#	DDX3X on Nuclear Rim		Image	Total Cell#	DDX3X on Nuclear Rim		Image	Total Cell#	DDX3X on Nuclear Rim
	1	20	6		1	13	0		1	12	6		1	23	9
	2	17	11		2	18	4		2	14	5		2	16	8
	3	15	13		3	22	8		3	7	4		3	20	5
	4	20	15		4	17	5		4	9	3		4	9	4
	5	16	13		5	9	1		5	14	2		5	18	14
	6	20	15		6	16	5		6	12	4		6	9	4
					7	19	3		7	12	3		7	11	8
	Total	108	73		Total	114	26		Total	80	27		Total	106	52
	% of Total		64.0351		% of Total		22.807		% of Total		33.75		% of Total		49.0566
	WT HSV-1				∆UL31 HSV-1				∆UL34 HSV-1				∆Us3 HSV-1
	N2				N2				N2				N2
	Image	Total Cell#	DDX3X on Nuclear Rim		Image	Total Cell#	DDX3X on Nuclear Rim		Image	Total Cell#	DDX3X on Nuclear Rim		Image	Total Cell#	DDX3X on Nuclear Rim
	1	14	10		1	12	4		1	14	4		1	14	5
	2	26	18		2	25	5		2	18	3		2	8	5
	3	18	12		3	14	4		3	12	4		3	16	6
	4	7	6		4	22	5		4	8	5		4	17	4
	5	23	15		5	18	4		5	13	3		5	17	2
	6	18	11		6	14	1		6	16	4		6	28	6
									7	19	11
	Total	106	72		Total	105	23		Total	100	34		Total	100	28
	% of Total		67.9245		% of Total		21.9048		% of Total		34		% of Total		28
	WT HSV-1				∆UL31 HSV-1				∆UL34 HSV-1				∆Us3 HSV-1
	N3				N3				N3				N3
	Image	Total Cell#	DDX3X on Nuclear Rim		Image	Total Cell#	DDX3X on Nuclear Rim		Image	Total Cell#	DDX3X on Nuclear Rim		Image	Total Cell#	DDX3X on Nuclear Rim
	1	25	16		1	15	4		1	8	2		1	18	6
	2	19	11		2	12	3		2	11	3		2	23	6
	3	17	8		3	18	2		3	11	4		3	10	5
	4	17	12		4	22	3		4	14	5		4	16	5
	5	14	10		5	16	5		5	16	4		5	11	4
	6	19	10		6	13	3		6	17	5		6	16	7
					7	11	3		7	21	9
	Total	111	67		Total	107	23		Total	98	32		Total	94	33
	% of Total		60.3604		% of Total		21.4953		% of Total		32.6531		% of Total		35.1064
		Summary
		WT HSV-1				∆UL31 HSV-1				∆UL34 HSV-1				∆Us3 HSV-1
			DDX3X on Nuclear Rim				DDX3X on Nuclear Rim				DDX3X on Nuclear Rim				DDX3X on Nuclear Rim
		N1	64.0351			N1	22.807			N1	33.75			N1	49.0566
		N2	67.9245			N2	21.9048			N2	34			N2	28
		N3	60.3604			N3	21.4953			N3	32.6531			N3	35.1064
		Average	64.1067			Average	22.069			Average	33.4677			Average	37.3877
		STDVA	3.78259			STDVA	0.671098			STDVA	0.716475			STDVA	10.7121
		SEM	2.18388			SEM	0.387459			SEM	0.413657			SEM	6.18461
						T.TEST	0.00208278			T.TEST	0.00394481			T.TEST	0.0376917
